# Supplementary material for: Sensorimotor functioning changes in response to global exercise versus handwriting upper limb exercise training in Parkinson’s disease, results from a phase II randomised controlled trial
Source: PLoS One. 2024 Aug 29;19(8):e0309217. doi: 10.1371/journal.pone.0309217 (PMC11361610; doi:10.1371/journal.pone.0309217)
Supplement: S2 File — (XLSX) [file pone.0309217.s003.xlsx]

## Sheet: Sheet1
S3 MANOVA Results: Additional analysis providing a head-to-head comparison, including effect sizes, F-values, degrees of freedom, and variance.
General Linear Model
Notes
Output Created		27-JUN-2024 10:06:16
Comments
Input	Active Dataset	DataSet3
	Filter	<none>
	Weight	<none>
	Split File	<none>
	N of Rows in Working Data File	92
Missing Value Handling	Definition of Missing	User-defined missing values are treated as missing.
	Cases Used	Statistics are based on all cases with valid data for all variables in the model.
Syntax		GLM tst1_R_touched tst2_R_touched tst3_R_touched tst4_R_touched tst1_R_Error_AVE tst2_R_Error_AVE tst3_R_Error_AVE tst4_R_Error_AVE tst1_R_Error_CoV tst2_R_Error_CoV tst3_R_Error_CoV tst4_R_Error_CoV tst1_R_RT_AVE tst2_R_RT_AVE tst3_R_RT_AVE tst4_R_RT_AVE tst1_R_RT_CoV tst2_R_RT_CoV tst3_R_RT_CoV tst4_R_RT_CoV tst1_R_TravelSpeed_AVE tst2_R_TravelSpeed_AVE tst3_R_TravelSpeed_AVE tst4_R_TravelSpeed…
Resources	Processor Time	00:00:00.99
	Elapsed Time	00:00:02.00
[DataSet3]
Within-Subjects Factors
Measure	Assessment	Dependent Variable
Touched	baseline	tst1_R_touched
	3-month	tst2_R_touched
	6-month	tst3_R_touched
	12-month follow-up	tst4_R_touched
Error_Ave	baseline	tst1_R_Error_AVE
	3-month	tst2_R_Error_AVE
	6-month	tst3_R_Error_AVE
	12-month follow-up	tst4_R_Error_AVE
Error_CoV	baseline	tst1_R_Error_CoV
	3-month	tst2_R_Error_CoV
	6-month	tst3_R_Error_CoV
	12-month follow-up	tst4_R_Error_CoV
RT_Ave	baseline	tst1_R_RT_AVE
	3-month	tst2_R_RT_AVE
	6-month	tst3_R_RT_AVE
	12-month follow-up	tst4_R_RT_AVE
RT_CoV	baseline	tst1_R_RT_CoV
	3-month	tst2_R_RT_CoV
	6-month	tst3_R_RT_CoV
	12-month follow-up	tst4_R_RT_CoV
Travel_Speed_Ave	baseline	tst1_R_TravelSpeed_AVE
	3-month	tst2_R_TravelSpeed_AVE
	6-month	tst3_R_TravelSpeed_AVE
	12-month follow-up	tst4_R_TravelSpeed_AVE
Travel_Speed_CoV	baseline	tst1_R_Travelspeed_CoV
	3-month	tst2_R_Travelspeed_CoV
	6-month	tst3_R_Travelspeed_CoV
	12-month follow-up	tst4_R_Travelspeed_CoV
Fitts_r	baseline	tst1_R_Fitts_r
	3-month	tst2_R_Fitts_r
	6-month	tst3_R_Fitts_r
	12-month follow-up	tst4_R_Fitts_r
Fitts_intercept	baseline	tst1_R_Fittsintercept
	3-month	tst2_R_Fittsintercept
	6-month	tst3_R_Fittsintercept
	12-month follow-up	tst4_R_Fittsintercept
Fitts_slope	baseline	tst1_R_Fittsslope
	3-month	tst2_R_Fittsslope
	6-month	tst3_R_Fittsslope
	12-month follow-up	tst4_R_Fittsslope
Between-Subjects Factors
		Value Label	N
Group	1	Global Exercise	21
	2	Handwriting	24
Descriptive Statistics
Group		Mean	Std. Deviation	N
tst1_R_touched	Global Exercise	22.3555	1.90476	21
	Handwriting	22.7803	1.09801	24
	Total	22.582	1.52489	45
tst2_R_touched	Global Exercise	22.2222	1.42725	21
	Handwriting	22.6836	1.45954	24
	Total	22.4683	1.44695	45
tst3_R_touched	Global Exercise	22.9841	1.18545	21
	Handwriting	22.3333	2.00723	24
	Total	22.637	1.68898	45
tst4_R_touched	Global Exercise	22.7937	1.30161	21
	Handwriting	22.2083	1.89026	24
	Total	22.4815	1.65077	45
tst1_R_Error_AVE	Global Exercise	0.5272	0.119433	21
	Handwriting	0.507222	0.0956784	24
	Total	0.516545	0.106633	45
tst2_R_Error_AVE	Global Exercise	0.537212	0.0975579	21
	Handwriting	0.524839	0.0965641	24
	Total	0.530613	0.0961216	45
tst3_R_Error_AVE	Global Exercise	0.489722	0.104756	21
	Handwriting	0.522125	0.124887	24
	Total	0.507003	0.115794	45
tst4_R_Error_AVE	Global Exercise	0.510001	0.0893614	21
	Handwriting	0.520514	0.134231	24
	Total	0.515608	0.114352	45
tst1_R_Error_CoV	Global Exercise	0.536504	0.0672722	21
	Handwriting	0.548447	0.0516927	24
	Total	0.542874	0.0590776	45
tst2_R_Error_CoV	Global Exercise	0.546728	0.0620607	21
	Handwriting	0.516363	0.0669754	24
	Total	0.530534	0.0658042	45
tst3_R_Error_CoV	Global Exercise	0.517935	0.0466544	21
	Handwriting	0.53587	0.0549602	24
	Total	0.5275	0.0514803	45
tst4_R_Error_CoV	Global Exercise	0.522023	0.0478897	21
	Handwriting	0.563547	0.0494418	24
	Total	0.544169	0.0525277	45
tst1_R_RT_AVE	Global Exercise	392.054	98.6089	21
	Handwriting	369.505	53.9169	24
	Total	380.028	77.903	45
tst2_R_RT_AVE	Global Exercise	382.722	70.512	21
	Handwriting	360.931	55.0375	24
	Total	371.1	62.9622	45
tst3_R_RT_AVE	Global Exercise	374.859	58.7751	21
	Handwriting	360.679	52.7133	24
	Total	367.296	55.4429	45
tst4_R_RT_AVE	Global Exercise	373.791	65.4722	21
	Handwriting	354.257	45.941	24
	Total	363.373	56.1146	45
tst1_R_RT_CoV	Global Exercise	0.187975	0.082652	21
	Handwriting	0.167811	0.0603141	24
	Total	0.177221	0.0714859	45
tst2_R_RT_CoV	Global Exercise	0.235056	0.0949903	21
	Handwriting	0.1769	0.0760568	24
	Total	0.204039	0.0893652	45
tst3_R_RT_CoV	Global Exercise	0.223867	0.130357	21
	Handwriting	0.169779	0.0566576	24
	Total	0.19502	0.100731	45
tst4_R_RT_CoV	Global Exercise	0.197362	0.0884382	21
	Handwriting	0.17939	0.0597931	24
	Total	0.187777	0.0742039	45
tst1_R_TravelSpeed_AVE	Global Exercise	0.0389742	0.00765612	21
	Handwriting	0.0399213	0.012872	24
	Total	0.0394793	0.0106528	45
tst2_R_TravelSpeed_AVE	Global Exercise	0.0365483	0.0079818	21
	Handwriting	0.0380125	0.00953021	24
	Total	0.0373292	0.00877388	45
tst3_R_TravelSpeed_AVE	Global Exercise	0.0353595	0.00788855	21
	Handwriting	0.0382067	0.00975828	24
	Total	0.036878	0.0089513	45
tst4_R_TravelSpeed_AVE	Global Exercise	0.0356452	0.00696065	21
	Handwriting	0.0369501	0.0122126	24
	Total	0.0363411	0.010021	45
tst1_R_Travelspeed_CoV	Global Exercise	0.282917	0.0375116	21
	Handwriting	0.293309	0.0454752	24
	Total	0.288459	0.0418101	45
tst2_R_Travelspeed_CoV	Global Exercise	0.315778	0.0896376	21
	Handwriting	0.288056	0.0512487	24
	Total	0.300993	0.0722548	45
tst3_R_Travelspeed_CoV	Global Exercise	0.296976	0.0377019	21
	Handwriting	0.277695	0.0497446	24
	Total	0.286693	0.0451025	45
tst4_R_Travelspeed_CoV	Global Exercise	0.297344	0.0493443	21
	Handwriting	0.310827	0.047915	24
	Total	0.304535	0.0485091	45
tst1_R_Fitts_r	Global Exercise	0.667683	0.120947	21
	Handwriting	0.605397	0.158134	24
	Total	0.634464	0.143903	45
tst2_R_Fitts_r	Global Exercise	0.590212	0.199635	21
	Handwriting	0.642034	0.158842	24
	Total	0.617851	0.178851	45
tst3_R_Fitts_r	Global Exercise	0.622479	0.182068	21
	Handwriting	0.65927	0.147222	24
	Total	0.642101	0.163529	45
tst4_R_Fitts_r	Global Exercise	0.613	0.16999	21
	Handwriting	0.597026	0.164961	24
	Total	0.604481	0.165603	45
tst1_R_Fittsintercept	Global Exercise	205.338	75.3476	21
	Handwriting	219.21	164.63	24
	Total	212.736	129.603	45
tst2_R_Fittsintercept	Global Exercise	259.001	154.767	21
	Handwriting	233.823	85.2204	24
	Total	245.573	121.842	45
tst3_R_Fittsintercept	Global Exercise	263.623	223.993	21
	Handwriting	219.498	104.239	24
	Total	240.09	170.239	45
tst4_R_Fittsintercept	Global Exercise	231.163	95.0095	21
	Handwriting	233.49	138.554	24
	Total	232.404	118.909	45
tst1_R_Fittsslope	Global Exercise	270.888	60.0291	21
	Handwriting	298.854	141.297	24
	Total	285.803	110.784	45
tst2_R_Fittsslope	Global Exercise	282.053	164.891	21
	Handwriting	271.79	119.155	24
	Total	276.58	140.737	45
tst3_R_Fittsslope	Global Exercise	276.424	221.613	21
	Handwriting	295.417	88.9894	24
	Total	286.553	162.958	45
tst4_R_Fittsslope	Global Exercise	314.939	125.775	21
	Handwriting	343.775	233.984	24
	Total	330.318	189.791	45
Multivariate Testsa
Effect			Value	F	Hypothesis df	Error df	Sig.	Partial Eta Squared	Noncent. Parameter	Observed Powerc
Between Subjects	Intercept	Pillai's Trace	0.999931	49007.328b	10	34	1.19438e-67	0.999931	490073	1
		Wilks' Lambda	6.93726e-05	49007.328b	10	34	1.19438e-67	0.999931	490073	1
		Hotelling's Trace	14413.9	49007.328b	10	34	1.19438e-67	0.999931	490073	1
		Roy's Largest Root	14413.9	49007.328b	10	34	1.19438e-67	0.999931	490073	1
	Group	Pillai's Trace	0.258691	1.186b	10	34	0.333628	0.258691	11.8648	0.504403
		Wilks' Lambda	0.741309	1.186b	10	34	0.333628	0.258691	11.8648	0.504403
		Hotelling's Trace	0.348966	1.186b	10	34	0.333628	0.258691	11.8648	0.504403
		Roy's Largest Root	0.348966	1.186b	10	34	0.333628	0.258691	11.8648	0.504403
Within Subjects	Assessment	Pillai's Trace	0.650653	.869b	30	14	0.640954	0.650653	26.0748	0.346418
		Wilks' Lambda	0.349347	.869b	30	14	0.640954	0.650653	26.0748	0.346418
		Hotelling's Trace	1.86248	.869b	30	14	0.640954	0.650653	26.0748	0.346418
		Roy's Largest Root	1.86248	.869b	30	14	0.640954	0.650653	26.0748	0.346418
	Assessment * Group	Pillai's Trace	0.711263	1.150b	30	14	0.404246	0.711263	34.4871	0.46556
		Wilks' Lambda	0.288737	1.150b	30	14	0.404246	0.711263	34.4871	0.46556
		Hotelling's Trace	2.46336	1.150b	30	14	0.404246	0.711263	34.4871	0.46556
		Roy's Largest Root	2.46336	1.150b	30	14	0.404246	0.711263	34.4871	0.46556
a. Design: Intercept + Group Within Subjects Design: Assessment
b. Exact statistic
c. Computed using alpha = .05
Mauchly's Test of Sphericitya
Within Subjects Effect	Measure	Mauchly's W	Approx. Chi-Square	df	Sig.	Epsilonb
						Greenhouse-Geisser	Huynh-Feldt	Lower-bound
Assessment	Touched	0.852191	6.67325	5	0.246209	0.908947	0.999076	0.333333
	Error_Ave	0.790928	9.7859	5	0.0816097	0.864256	0.945991	0.333333
	Error_CoV	0.843968	7.07779	5	0.215028	0.889191	0.975565	0.333333
	RT_Ave	0.566776	23.6895	5	0.000250268	0.72306	0.780563	0.333333
	RT_CoV	0.912388	3.82551	5	0.574894	0.938324	1	0.333333
	Travel_Speed_Ave	0.522301	27.099	5	5.49057e-05	0.724938	0.782741	0.333333
	Travel_Speed_CoV	0.5081	28.2491	5	3.27559e-05	0.67299	0.722722	0.333333
	Fitts_r	0.917778	3.57974	5	0.611444	0.946336	1	0.333333
	Fitts_intercept	0.646246	18.2149	5	0.00269675	0.797445	0.867283	0.333333
	Fitts_slope	0.695539	15.148	5	0.00976869	0.829544	0.905	0.333333
Tests the null hypothesis that the error covariance matrix of the orthonormalized transformed dependent variables is proportional to an identity matrix.
a. Design: Intercept + Group Within Subjects Design: Assessment
b. May be used to adjust the degrees of freedom for the averaged tests of significance. Corrected tests are displayed in the Tests of Within-Subjects Effects table.
Tests of Within-Subjects Effects
Multivariatea,b
Within Subjects Effect		Value	F	Hypothesis df	Error df	Sig.	Partial Eta Squared	Noncent. Parameter	Observed Powerd
Assessment	Pillai's Trace	0.247064	1.09489	30	366	0.3383	0.0823545	32.8468	0.907609
	Wilks' Lambda	0.771774	1.08544	30	352.9	0.350757	0.0827309	31.8289	0.89469
	Hotelling's Trace	0.271935	1.07566	30	356	0.363487	0.0831115	32.2697	0.900295
	Roy's Largest Root	0.134596	1.642c	10	122	0.102485	0.118629	16.4207	0.768692
Assessment * Group	Pillai's Trace	0.249785	1.10805	30	366	0.321791	0.0832618	33.2416	0.911974
	Wilks' Lambda	0.766087	1.11785	30	352.9	0.310159	0.0849894	32.7786	0.906056
	Hotelling's Trace	0.284824	1.12664	30	356	0.299572	0.086709	33.7991	0.917296
	Roy's Largest Root	0.176547	2.154c	10	122	0.0250952	0.150055	21.5387	0.890708
a. Design: Intercept + Group Within Subjects Design: Assessment
b. Tests are based on averaged variables.
c. The statistic is an upper bound on F that yields a lower bound on the significance level.
d. Computed using alpha = .05
Univariate Tests
Source	Measure		Type III Sum of Squares	df	Mean Square	F	Sig.	Partial Eta Squared	Noncent. Parameter	Observed Powera
Assessment	Touched	Sphericity Assumed	1.06938	3	0.356462	0.209714	0.889523	0.0048534	0.629141	0.0884873
		Greenhouse-Geisser	1.06938	2.72684	0.39217	0.209714	0.87274	0.0048534	0.571856	0.0867545
		Huynh-Feldt	1.06938	2.99723	0.356791	0.209714	0.889366	0.0048534	0.62856	0.08847
		Lower-bound	1.06938	1	1.06938	0.209714	0.649298	0.0048534	0.209714	0.0732715
	Error_Ave	Sphericity Assumed	0.0144246	3	0.00480819	0.676465	0.567984	0.0154881	2.02939	0.189765
		Greenhouse-Geisser	0.0144246	2.59277	0.00556339	0.676465	0.547392	0.0154881	1.75392	0.17816
		Huynh-Feldt	0.0144246	2.83797	0.0050827	0.676465	0.560127	0.0154881	1.91979	0.185193
		Lower-bound	0.0144246	1	0.0144246	0.676465	0.415345	0.0154881	0.676465	0.126747
	Error_CoV	Sphericity Assumed	0.0085369	3	0.00284563	1.078	0.360879	0.0244566	3.23399	0.286206
		Greenhouse-Geisser	0.0085369	2.66757	0.00320025	1.078	0.35679	0.0244566	2.87563	0.269164
		Huynh-Feldt	0.0085369	2.9267	0.00291691	1.078	0.360056	0.0244566	3.15497	0.282487
		Lower-bound	0.0085369	1	0.0085369	1.078	0.30495	0.0244566	1.078	0.173852
	RT_Ave	Sphericity Assumed	6961.01	3	2320.34	1.77108	0.155924	0.0395586	5.31324	0.452879
		Greenhouse-Geisser	6961.01	2.16918	3209.05	1.77108	0.172902	0.0395586	3.84179	0.377882
		Huynh-Feldt	6961.01	2.34169	2972.64	1.77108	0.169378	0.0395586	4.14732	0.394155
		Lower-bound	6961.01	1	6961.01	1.77108	0.190262	0.0395586	1.77108	0.255574
	RT_CoV	Sphericity Assumed	0.0192862	3	0.00642873	1.25297	0.293393	0.0283138	3.75891	0.328996
		Greenhouse-Geisser	0.0192862	2.81497	0.0068513	1.25297	0.2935	0.0283138	3.52708	0.31775
		Huynh-Feldt	0.0192862	3	0.00642873	1.25297	0.293393	0.0283138	3.75891	0.328996
		Lower-bound	0.0192862	1	0.0192862	1.25297	0.2692	0.0283138	1.25297	0.194512
	Travel_Speed_Ave	Sphericity Assumed	0.000259498	3	8.64994e-05	1.54862	0.205115	0.0347624	4.64585	0.400564
		Greenhouse-Geisser	0.000259498	2.17481	0.00011932	1.54862	0.216411	0.0347624	3.36796	0.335331
		Huynh-Feldt	0.000259498	2.34822	0.000110508	1.54862	0.214236	0.0347624	3.6365	0.349557
		Lower-bound	0.000259498	1	0.000259498	1.54862	0.22008	0.0347624	1.54862	0.229418
	Travel_Speed_CoV	Sphericity Assumed	0.0105749	3	0.00352498	1.6165	0.188721	0.0362311	4.84951	0.416707
		Greenhouse-Geisser	0.0105749	2.01897	0.00523779	1.6165	0.204302	0.0362311	3.26367	0.334892
		Huynh-Feldt	0.0105749	2.16817	0.00487737	1.6165	0.202136	0.0362311	3.50485	0.347976
		Lower-bound	0.0105749	1	0.0105749	1.6165	0.210414	0.0362311	1.6165	0.237415
	Fitts_r	Sphericity Assumed	0.0386591	3	0.0128864	0.700216	0.55358	0.0160232	2.10065	0.195317
		Greenhouse-Geisser	0.0386591	2.83901	0.0136171	0.700216	0.546141	0.0160232	1.98792	0.190565
		Huynh-Feldt	0.0386591	3	0.0128864	0.700216	0.55358	0.0160232	2.10065	0.195317
		Lower-bound	0.0386591	1	0.0386591	0.700216	0.407338	0.0160232	0.700216	0.129513
	Fitts_intercept	Sphericity Assumed	30603.3	3	10201.1	0.676719	0.567828	0.0154938	2.03016	0.189824
		Greenhouse-Geisser	30603.3	2.39233	12792.2	0.676719	0.535961	0.0154938	1.61894	0.172349
		Huynh-Feldt	30603.3	2.60185	11762.1	0.676719	0.547738	0.0154938	1.76072	0.178477
		Lower-bound	30603.3	1	30603.3	0.676719	0.415257	0.0154938	0.676719	0.126776
	Fitts_slope	Sphericity Assumed	75717	3	25239	1.40391	0.244657	0.0316167	4.21172	0.365739
		Greenhouse-Geisser	75717	2.48863	30425.2	1.40391	0.248769	0.0316167	3.49381	0.329927
		Huynh-Feldt	75717	2.715	27888.4	1.40391	0.247086	0.0316167	3.81161	0.346007
		Lower-bound	75717	1	75717	1.40391	0.242578	0.0316167	1.40391	0.212343
Assessment * Group	Touched	Sphericity Assumed	12.6435	3	4.2145	2.47948	0.0640653	0.0545187	7.43844	0.60419
		Greenhouse-Geisser	12.6435	2.72684	4.63669	2.47948	0.0702539	0.0545187	6.76115	0.574416
		Huynh-Feldt	12.6435	2.99723	4.2184	2.47948	0.0641252	0.0545187	7.43157	0.603897
		Lower-bound	12.6435	1	12.6435	2.47948	0.12267	0.0545187	2.47948	0.337311
	Error_Ave	Sphericity Assumed	0.01887	3	0.00629	0.88494	0.450865	0.020165	2.65482	0.239286
		Greenhouse-Geisser	0.01887	2.59277	0.00727793	0.88494	0.438722	0.020165	2.29445	0.222889
		Huynh-Feldt	0.01887	2.83797	0.00664911	0.88494	0.446272	0.020165	2.51144	0.232823
		Lower-bound	0.01887	1	0.01887	0.88494	0.352107	0.020165	0.88494	0.151126
	Error_CoV	Sphericity Assumed	0.0301227	3	0.0100409	3.80374	0.0118543	0.08127	11.4112	0.806638
		Greenhouse-Geisser	0.0301227	2.66757	0.0112922	3.80374	0.0153921	0.08127	10.1468	0.770255
		Huynh-Feldt	0.0301227	2.9267	0.0102924	3.80374	0.0125553	0.08127	11.1324	0.7991
		Lower-bound	0.0301227	1	0.0301227	3.80374	0.0576762	0.08127	3.80374	0.478814
	RT_Ave	Sphericity Assumed	479.846	3	159.949	0.122087	0.946941	0.00283119	0.36626	0.0717426
		Greenhouse-Geisser	479.846	2.16918	221.211	0.122087	0.8997	0.00283119	0.264828	0.0688194
		Huynh-Feldt	479.846	2.34169	204.915	0.122087	0.912399	0.00283119	0.285889	0.0694644
		Lower-bound	479.846	1	479.846	0.122087	0.728488	0.00283119	0.122087	0.0634777
	RT_CoV	Sphericity Assumed	0.0154969	3	0.00516564	1.00679	0.392077	0.0228781	3.02037	0.268831
		Greenhouse-Geisser	0.0154969	2.81497	0.00550517	1.00679	0.388837	0.0228781	2.83409	0.260154
		Huynh-Feldt	0.0154969	3	0.00516564	1.00679	0.392077	0.0228781	3.02037	0.268831
		Lower-bound	0.0154969	1	0.0154969	1.00679	0.321286	0.0228781	1.00679	0.165458
	Travel_Speed_Ave	Sphericity Assumed	2.33028e-05	3	7.76761e-06	0.139065	0.936472	0.00322365	0.417196	0.0749165
		Greenhouse-Geisser	2.33028e-05	2.17481	1.07149e-05	0.139065	0.886056	0.00322365	0.302441	0.0715486
		Huynh-Feldt	2.33028e-05	2.34822	9.9236e-06	0.139065	0.899532	0.00322365	0.326556	0.0722988
		Lower-bound	2.33028e-05	1	2.33028e-05	0.139065	0.711044	0.00322365	0.139065	0.0653679
	Travel_Speed_CoV	Sphericity Assumed	0.0145185	3	0.0048395	2.21933	0.0890011	0.0490792	6.65798	0.551772
		Greenhouse-Geisser	0.0145185	2.01897	0.00719105	2.21933	0.114327	0.0490792	4.48075	0.443699
		Huynh-Feldt	0.0145185	2.16817	0.00669622	2.21933	0.110114	0.0490792	4.81187	0.461447
		Lower-bound	0.0145185	1	0.0145185	2.21933	0.143591	0.0490792	2.21933	0.307647
	Fitts_r	Sphericity Assumed	0.0912473	3	0.0304158	1.65272	0.180491	0.0370128	4.95817	0.42526
		Greenhouse-Geisser	0.0912473	2.83901	0.0321406	1.65272	0.18333	0.0370128	4.6921	0.412214
		Huynh-Feldt	0.0912473	3	0.0304158	1.65272	0.180491	0.0370128	4.95817	0.42526
		Lower-bound	0.0912473	1	0.0912473	1.65272	0.205469	0.0370128	1.65272	0.241676
	Fitts_intercept	Sphericity Assumed	23227	3	7742.35	0.51361	0.673617	0.0118034	1.54083	0.152543
		Greenhouse-Geisser	23227	2.39233	9708.94	0.51361	0.632524	0.0118034	1.22873	0.140336
		Huynh-Feldt	23227	2.60185	8927.13	0.51361	0.647749	0.0118034	1.33634	0.144626
		Lower-bound	23227	1	23227	0.51361	0.477455	0.0118034	0.51361	0.107879
	Fitts_slope	Sphericity Assumed	11268.1	3	3756.05	0.208928	0.890067	0.0048353	0.626785	0.0883332
		Greenhouse-Geisser	11268.1	2.48863	4527.85	0.208928	0.856248	0.0048353	0.519945	0.0850487
		Huynh-Feldt	11268.1	2.715	4150.33	0.208928	0.872523	0.0048353	0.56724	0.0865322
		Lower-bound	11268.1	1	11268.1	0.208928	0.64991	0.0048353	0.208928	0.0731832
Error(Assessment)	Touched	Sphericity Assumed	219.268	129	1.69975
		Greenhouse-Geisser	219.268	117.254	1.87002
		Huynh-Feldt	219.268	128.881	1.70132
		Lower-bound	219.268	43	5.09926
	Error_Ave	Sphericity Assumed	0.916909	129	0.00710783
		Greenhouse-Geisser	0.916909	111.489	0.00822421
		Huynh-Feldt	0.916909	122.033	0.00751363
		Lower-bound	0.916909	43	0.0213235
	Error_CoV	Sphericity Assumed	0.340527	129	0.00263974
		Greenhouse-Geisser	0.340527	114.706	0.0029687
		Huynh-Feldt	0.340527	125.848	0.00270586
		Lower-bound	0.340527	43	0.00791923
	RT_Ave	Sphericity Assumed	169006	129	1310.12
		Greenhouse-Geisser	169006	93.2747	1811.92
		Huynh-Feldt	169006	100.693	1678.43
		Lower-bound	169006	43	3930.37
	RT_CoV	Sphericity Assumed	0.661872	129	0.00513079
		Greenhouse-Geisser	0.661872	121.044	0.00546804
		Huynh-Feldt	0.661872	129	0.00513079
		Lower-bound	0.661872	43	0.0153924
	Travel_Speed_Ave	Sphericity Assumed	0.00720541	129	5.58559e-05
		Greenhouse-Geisser	0.00720541	93.517	7.70491e-05
		Huynh-Feldt	0.00720541	100.974	7.13593e-05
		Lower-bound	0.00720541	43	0.000167568
	Travel_Speed_CoV	Sphericity Assumed	0.2813	129	0.00218062
		Greenhouse-Geisser	0.2813	86.8157	0.00324019
		Huynh-Feldt	0.2813	93.2311	0.00301723
		Lower-bound	0.2813	43	0.00654186
	Fitts_r	Sphericity Assumed	2.37404	129	0.0184034
		Greenhouse-Geisser	2.37404	122.077	0.019447
		Huynh-Feldt	2.37404	129	0.0184034
		Lower-bound	2.37404	43	0.0552102
	Fitts_intercept	Sphericity Assumed	1.94459e+06	129	15074.4
		Greenhouse-Geisser	1.94459e+06	102.87	18903.3
		Huynh-Feldt	1.94459e+06	111.88	17381.1
		Lower-bound	1.94459e+06	43	45223.1
	Fitts_slope	Sphericity Assumed	2.31912e+06	129	17977.7
		Greenhouse-Geisser	2.31912e+06	107.011	21671.8
		Huynh-Feldt	2.31912e+06	116.745	19864.8
		Lower-bound	2.31912e+06	43	53933.1
a. Computed using alpha = .05
Tests of Within-Subjects Contrasts
Source	Measure	Assessment	Type III Sum of Squares	df	Mean Square	F	Sig.	Partial Eta Squared	Noncent. Parameter	Observed Powera
Assessment	Touched	Linear	6.05303e-05	1	6.05303e-05	2.81477e-05	0.995791	6.54596e-07	2.81477e-05	0.0500031
		Quadratic	0.0205277	1	0.0205277	0.0127445	0.910642	0.000296295	0.0127445	0.0513972
		Cubic	1.0488	1	1.0488	0.783803	0.380905	0.0179017	0.783803	0.139273
	Error_Ave	Linear	0.00214725	1	0.00214725	0.21137	0.648012	0.00489154	0.21137	0.0734575
		Quadratic	0.000224765	1	0.000224765	0.0340688	0.854428	0.000791672	0.0340688	0.0537402
		Cubic	0.0120526	1	0.0120526	2.63883	0.111589	0.0578198	2.63883	0.355228
	Error_CoV	Linear	3.09326e-05	1	3.09326e-05	0.0149826	0.90315	0.000348312	0.0149826	0.0516428
		Quadratic	0.00805173	1	0.00805173	2.5183	0.119859	0.055325	2.5183	0.341695
		Cubic	0.00045424	1	0.00045424	0.170935	0.681337	0.0039595	0.170935	0.0689257
	RT_Ave	Linear	6610.19	1	6610.19	4.28576	0.0444723	0.0906353	4.28576	0.525508
		Quadratic	303.796	1	303.796	0.188133	0.666643	0.00435614	0.188133	0.0708508
		Cubic	47.025	1	47.025	0.0608172	0.806382	0.00141236	0.0608172	0.0566882
	RT_CoV	Linear	0.00111333	1	0.00111333	0.252937	0.617581	0.00584786	0.252937	0.0781361
		Quadratic	0.0149471	1	0.0149471	3.31701	0.0755283	0.0716155	3.31701	0.428905
		Cubic	0.00322573	1	0.00322573	0.497448	0.484427	0.0114363	0.497448	0.106017
	Travel_Speed_Ave	Linear	0.000221659	1	0.000221659	2.81655	0.100551	0.0614745	2.81655	0.374957
		Quadratic	3.16802e-05	1	3.16802e-05	0.627692	0.432553	0.0143875	0.627692	0.121077
		Cubic	6.15935e-06	1	6.15935e-06	0.160408	0.690764	0.00371655	0.160408	0.0677491
	Travel_Speed_CoV	Linear	0.0024896	1	0.0024896	2.1013	0.154428	0.0465908	2.1013	0.29404
		Quadratic	9.71692e-05	1	9.71692e-05	0.0469341	0.829511	0.0010903	0.0469341	0.0551569
		Cubic	0.00798817	1	0.00798817	2.43043	0.126331	0.0534978	2.43043	0.331755
	Fitts_r	Linear	0.0109229	1	0.0109229	0.75989	0.388204	0.017365	0.75989	0.136477
		Quadratic	0.00267142	1	0.00267142	0.122085	0.72849	0.00283115	0.122085	0.0634775
		Cubic	0.0250648	1	0.0250648	1.32238	0.256521	0.0298355	1.32238	0.202713
	Fitts_intercept	Linear	6851.83	1	6851.83	0.527788	0.471475	0.0121253	0.527788	0.109514
		Quadratic	21068.7	1	21068.7	0.905104	0.346734	0.020615	0.905104	0.153495
		Cubic	2682.8	1	2682.8	0.299311	0.587143	0.00691261	0.299311	0.0833785
	Fitts_slope	Linear	45458.1	1	45458.1	2.26591	0.13956	0.0500577	2.26591	0.312993
		Quadratic	29573.7	1	29573.7	1.6248	0.209269	0.0364102	1.6248	0.238391
		Cubic	685.212	1	685.212	0.0437281	0.835348	0.0010159	0.0437281	0.0548036
Assessment * Group	Touched	Linear	9.61006	1	9.61006	4.46885	0.0403568	0.0941427	4.46885	0.542499
		Quadratic	0.00233131	1	0.00233131	0.00144738	0.969828	3.36588e-05	0.00144738	0.0501586
		Cubic	3.03112	1	3.03112	2.26526	0.139614	0.0500442	2.26526	0.312919
	Error_Ave	Linear	0.010396	1	0.010396	1.02336	0.317383	0.0232458	1.02336	0.16741
		Quadratic	0.00243605	1	0.00243605	0.369245	0.546612	0.00851399	0.369245	0.0913267
		Cubic	0.00603795	1	0.00603795	1.32197	0.256594	0.0298265	1.32197	0.202664
	Error_CoV	Linear	0.0105172	1	0.0105172	5.09415	0.0291426	0.10592	5.09415	0.597352
		Quadratic	0.0121583	1	0.0121583	3.8027	0.057709	0.0812496	3.8027	0.47871
		Cubic	0.00744718	1	0.00744718	2.80245	0.10138	0.0611856	2.80245	0.373402
	RT_Ave	Linear	155.317	1	155.317	0.100701	0.752526	0.00233641	0.100701	0.0611022
		Quadratic	104.635	1	104.635	0.0647979	0.800281	0.00150466	0.0647979	0.0571278
		Cubic	219.894	1	219.894	0.284388	0.596585	0.00657022	0.284388	0.0816889
	RT_CoV	Linear	6.34259e-05	1	6.34259e-05	0.0144097	0.90501	0.000334997	0.0144097	0.0515799
		Quadratic	0.0153773	1	0.0153773	3.41248	0.071593	0.073525	3.41248	0.438902
		Cubic	5.61799e-05	1	5.61799e-05	0.00866364	0.926273	0.000201439	0.00866364	0.0509495
	Travel_Speed_Ave	Linear	3.37864e-06	1	3.37864e-06	0.0429313	0.836833	0.000997407	0.0429313	0.0547158
		Quadratic	1.18748e-05	1	1.18748e-05	0.235281	0.630098	0.00544187	0.235281	0.0761464
		Cubic	8.04937e-06	1	8.04937e-06	0.209629	0.649363	0.00485145	0.209629	0.073262
	Travel_Speed_CoV	Linear	0.000175702	1	0.000175702	0.148298	0.702065	0.00343694	0.148298	0.0663973
		Quadratic	0.014066	1	0.014066	6.79409	0.0125185	0.136444	6.79409	0.721737
		Cubic	0.000276779	1	0.000276779	0.0842108	0.773065	0.00195456	0.0842108	0.0592746
	Fitts_r	Linear	0.00859702	1	0.00859702	0.598084	0.443541	0.0137181	0.598084	0.117643
		Quadratic	0.0779712	1	0.0779712	3.56331	0.0658303	0.0765262	3.56331	0.454494
		Cubic	0.0046791	1	0.0046791	0.246862	0.621824	0.00570821	0.246862	0.0774511
	Fitts_intercept	Linear	1607.96	1	1607.96	0.123859	0.726605	0.00287216	0.123859	0.0636748
		Quadratic	20470.1	1	20470.1	0.879387	0.353607	0.020041	0.879387	0.150474
		Cubic	1148.99	1	1148.99	0.128189	0.722069	0.00297228	0.128189	0.0641567
	Fitts_slope	Linear	568.809	1	568.809	0.0283528	0.867072	0.000658934	0.0283528	0.0531115
		Quadratic	6470.44	1	6470.44	0.355491	0.554147	0.00819944	0.355491	0.0897596
		Cubic	4228.89	1	4228.89	0.269874	0.60608	0.00623701	0.269874	0.0800481
Error(Assessment)	Touched	Linear	92.4696	43	2.15046
		Quadratic	69.2607	43	1.61071
		Cubic	57.5377	43	1.33809
	Error_Ave	Linear	0.436825	43	0.0101587
		Quadratic	0.283687	43	0.00659737
		Cubic	0.196398	43	0.00456739
	Error_CoV	Linear	0.0887763	43	0.00206456
		Quadratic	0.137483	43	0.00319728
		Cubic	0.114267	43	0.00265738
	RT_Ave	Linear	66321.5	43	1542.36
		Quadratic	69436.1	43	1614.79
		Cubic	33248.4	43	773.219
	RT_CoV	Linear	0.189269	43	0.00440161
		Quadratic	0.193767	43	0.0045062
		Cubic	0.278836	43	0.00648457
	Travel_Speed_Ave	Linear	0.00338404	43	7.86986e-05
		Quadratic	0.00217025	43	5.04709e-05
		Cubic	0.00165112	43	3.83981e-05
	Travel_Speed_CoV	Linear	0.0509459	43	0.00118479
		Quadratic	0.0890243	43	0.00207033
		Cubic	0.14133	43	0.00328674
	Fitts_r	Linear	0.618094	43	0.0143743
		Quadratic	0.940911	43	0.0218817
		Cubic	0.815035	43	0.0189543
	Fitts_intercept	Linear	558233	43	12982.2
		Quadratic	1.00094e+06	43	23277.7
		Cubic	385419	43	8963.24
	Fitts_slope	Linear	862657	43	20061.8
		Quadratic	782662	43	18201.4
		Cubic	673803	43	15669.8
a. Computed using alpha = .05
Tests of Between-Subjects Effects
Transformed Variable:	Average
Source	Measure	Type III Sum of Squares	df	Mean Square	F	Sig.	Partial Eta Squared	Noncent. Parameter	Observed Powera
Intercept	Touched	91084.3	1	91084.3	18866.5	1.79525e-58	0.997726	18866.5	1
	Error_Ave	47.9639	1	47.9639	1815.42	8.32773e-37	0.976862	1815.42	1
	Error_CoV	51.4694	1	51.4694	10705	3.3851e-53	0.995999	10705	1
	RT_Ave	2.46785e+07	1	2.46785e+07	2007.09	1.00817e-37	0.979025	2007.09	1
	RT_CoV	6.62446	1	6.62446	543.317	5.04881e-26	0.926661	543.317	1
	Travel_Speed_Ave	0.251358	1	0.251358	1204.27	4.42956e-33	0.965525	1204.27	1
	Travel_Speed_CoV	15.6333	1	15.6333	3322	2.36996e-42	0.987221	3322	1
	Fitts_r	69.9189	1	69.9189	1344.39	4.4825e-34	0.969007	1344.39	1
	Fitts_intercept	9.74056e+06	1	9.74056e+06	318.79	1.66578e-21	0.881147	318.79	1
	Fitts_slope	1.55175e+07	1	1.55175e+07	366.129	1.17556e-22	0.894899	366.129	1
Group	Touched	0.34279	1	0.34279	0.0710027	0.791156	0.0016485	0.0710027	0.0578134
	Error_Ave	0.000312508	1	0.000312508	0.0118283	0.9139	0.000275002	0.0118283	0.0512967
	Error_CoV	0.00471523	1	0.00471523	0.980707	0.327565	0.0222986	0.980707	0.162386
	RT_Ave	17058.7	1	17058.7	1.38737	0.245327	0.031256	1.38737	0.21039
	RT_CoV	0.0633197	1	0.0633197	5.19328	0.027699	0.107759	5.19328	0.605594
	Travel_Speed_Ave	0.00012062	1	0.00012062	0.5779	0.451285	0.0132613	0.5779	0.115305
	Travel_Speed_CoV	0.00149772	1	0.00149772	0.318258	0.575587	0.00734697	0.318258	0.0855269
	Fitts_r	0.000300082	1	0.000300082	0.00576992	0.939803	0.000134166	0.00576992	0.0506323
	Fitts_intercept	7895.99	1	7895.99	0.258421	0.613806	0.00597388	0.258421	0.0787548
	Fitts_slope	12024.1	1	12024.1	0.283704	0.597026	0.00655451	0.283704	0.0816115
Error	Touched	207.597	43	4.82784
	Error_Ave	1.13607	43	0.0264203
	Error_CoV	0.206744	43	0.004808
	RT_Ave	528714	43	12295.7
	RT_CoV	0.524283	43	0.0121926
	Travel_Speed_Ave	0.00897505	43	0.000208722
	Travel_Speed_CoV	0.202357	43	0.00470598
	Fitts_r	2.23634	43	0.0520079
	Fitts_intercept	1.31386e+06	43	30554.8
	Fitts_slope	1.82246e+06	43	42382.7
a. Computed using alpha = .05
Estimated Marginal Means
1. Grand Mean
Measure	Mean	Std. Error	95% Confidence Interval
			Lower Bound	Upper Bound
Touched	22.5451	0.164137	22.2141	22.8761
Error_Ave	0.517354	0.0121423	0.492867	0.541842
Error_CoV	0.535927	0.0051798	0.525481	0.546373
RT_Ave	371.1	8.28338	354.395	387.805
RT_CoV	0.192268	0.00824859	0.175633	0.208902
Travel_Speed_Ave	0.0374522	0.00107923	0.0352757	0.0396287
Travel_Speed_CoV	0.295363	0.00512455	0.285028	0.305697
Fitts_r	0.624638	0.0170359	0.590282	0.658994
Fitts_intercept	233.143	13.0578	206.81	259.477
Fitts_slope	294.267	15.3789	263.253	325.282
2. Group
Estimates
Measure	Group	Mean	Std. Error	95% Confidence Interval
				Lower Bound	Upper Bound
Touched	Global Exercise	22.5889	0.239738	22.1054	23.0723
	Handwriting	22.5014	0.224254	22.0491	22.9536
Error_Ave	Global Exercise	0.516034	0.0177349	0.480268	0.5518
	Handwriting	0.518675	0.0165895	0.485219	0.552131
Error_CoV	Global Exercise	0.530798	0.00756558	0.51554	0.546055
	Handwriting	0.541057	0.00707696	0.526785	0.555329
RT_Ave	Global Exercise	380.856	12.0986	356.457	405.256
	Handwriting	361.343	11.3172	338.52	384.166
RT_CoV	Global Exercise	0.211065	0.0120478	0.186768	0.235362
	Handwriting	0.17347	0.0112697	0.150743	0.196198
Travel_Speed_Ave	Global Exercise	0.0366318	0.00157632	0.0334528	0.0398107
	Handwriting	0.0382726	0.00147451	0.035299	0.0412463
Travel_Speed_CoV	Global Exercise	0.298254	0.00748489	0.283159	0.313349
	Handwriting	0.292472	0.00700147	0.278352	0.306592
Fitts_r	Global Exercise	0.623344	0.0248826	0.573163	0.673524
	Handwriting	0.625932	0.0232755	0.578992	0.672871
Fitts_intercept	Global Exercise	239.781	19.0722	201.319	278.244
	Handwriting	226.505	17.8404	190.527	262.484
Fitts_slope	Global Exercise	286.076	22.4623	240.776	331.376
	Handwriting	302.459	21.0116	260.085	344.833
Pairwise Comparisons
Measure	(I) Group	(J) Group	Mean Difference (I-J)	Std. Error	Sig.b	95% Confidence Interval for Differenceb
						Lower Bound	Upper Bound
Touched	Global Exercise	Handwriting	0.0874732	0.328275	0.791156	-0.574556	0.749502
	Handwriting	Global Exercise	-0.0874732	0.328275	0.791156	-0.749502	0.574556
Error_Ave	Global Exercise	Handwriting	-0.00264114	0.0242845	0.9139	-0.0516156	0.0463333
	Handwriting	Global Exercise	0.00264114	0.0242845	0.9139	-0.0463333	0.0516156
Error_CoV	Global Exercise	Handwriting	-0.0102592	0.0103596	0.327565	-0.0311513	0.010633
	Handwriting	Global Exercise	0.0102592	0.0103596	0.327565	-0.010633	0.0311513
RT_Ave	Global Exercise	Handwriting	19.5134	16.5668	0.245327	-13.8966	52.9235
	Handwriting	Global Exercise	-19.5134	16.5668	0.245327	-52.9235	13.8966
RT_CoV	Global Exercise	Handwriting	.038*	0.0164972	0.027699	0.00432531	0.0708648
	Handwriting	Global Exercise	-.038*	0.0164972	0.027699	-0.0708648	-0.00432531
Travel_Speed_Ave	Global Exercise	Handwriting	-0.00164086	0.00215847	0.451285	-0.00599382	0.0027121
	Handwriting	Global Exercise	0.00164086	0.00215847	0.451285	-0.0027121	0.00599382
Travel_Speed_CoV	Global Exercise	Handwriting	0.00578197	0.0102491	0.575587	-0.0148873	0.0264513
	Handwriting	Global Exercise	-0.00578197	0.0102491	0.575587	-0.0264513	0.0148873
Fitts_r	Global Exercise	Handwriting	-0.0025881	0.0340719	0.939803	-0.0713005	0.0661243
	Handwriting	Global Exercise	0.0025881	0.0340719	0.939803	-0.0661243	0.0713005
Fitts_intercept	Global Exercise	Handwriting	13.2759	26.1156	0.613806	-39.3913	65.9431
	Handwriting	Global Exercise	-13.2759	26.1156	0.613806	-65.9431	39.3913
Fitts_slope	Global Exercise	Handwriting	-16.3828	30.7578	0.597026	-78.4118	45.6462
	Handwriting	Global Exercise	16.3828	30.7578	0.597026	-45.6462	78.4118
Based on estimated marginal means
*. The mean difference is significant at the .05 level.
b. Adjustment for multiple comparisons: Least Significant Difference (equivalent to no adjustments).
Multivariate Tests
	Value	F	Hypothesis df	Error df	Sig.	Partial Eta Squared	Noncent. Parameter	Observed Powerb
Pillai's trace	0.258691	1.186a	10	34	0.333628	0.258691	11.8648	0.504403
Wilks' lambda	0.741309	1.186a	10	34	0.333628	0.258691	11.8648	0.504403
Hotelling's trace	0.348966	1.186a	10	34	0.333628	0.258691	11.8648	0.504403
Roy's largest root	0.348966	1.186a	10	34	0.333628	0.258691	11.8648	0.504403
Each F tests the multivariate effect of Group. These tests are based on the linearly independent pairwise comparisons among the estimated marginal means.
a. Exact statistic
b. Computed using alpha = .05
Univariate Tests
Measure		Sum of Squares	df	Mean Square	F	Sig.	Partial Eta Squared	Noncent. Parameter	Observed Powera
Touched	Contrast	0.0856975	1	0.0856975	0.0710027	0.791156	0.0016485	0.0710027	0.0578134
	Error	51.8993	43	1.20696
Error_Ave	Contrast	7.8127e-05	1	7.8127e-05	0.0118283	0.9139	0.000275002	0.0118283	0.0512967
	Error	0.284018	43	0.00660507
Error_CoV	Contrast	0.00117881	1	0.00117881	0.980707	0.327565	0.0222986	0.980707	0.162386
	Error	0.051686	43	0.001202
RT_Ave	Contrast	4264.67	1	4264.67	1.38737	0.245327	0.031256	1.38737	0.21039
	Error	132179	43	3073.92
RT_CoV	Contrast	0.0158299	1	0.0158299	5.19328	0.027699	0.107759	5.19328	0.605594
	Error	0.131071	43	0.00304816
Travel_Speed_Ave	Contrast	3.01551e-05	1	3.01551e-05	0.5779	0.451285	0.0132613	0.5779	0.115305
	Error	0.00224376	43	5.21805e-05
Travel_Speed_CoV	Contrast	0.000374429	1	0.000374429	0.318258	0.575587	0.00734697	0.318258	0.0855269
	Error	0.0505893	43	0.00117649
Fitts_r	Contrast	7.50204e-05	1	7.50204e-05	0.00576992	0.939803	0.000134166	0.00576992	0.0506323
	Error	0.559085	43	0.013002
Fitts_intercept	Contrast	1974	1	1974	0.258421	0.613806	0.00597388	0.258421	0.0787548
	Error	328464	43	7638.7
Fitts_slope	Contrast	3006.03	1	3006.03	0.283704	0.597026	0.00655451	0.283704	0.0816115
	Error	455614	43	10595.7
The F tests the effect of Group. This test is based on the linearly independent pairwise comparisons among the estimated marginal means.
a. Computed using alpha = .05
3. Assessment
Estimates
Measure	Assessment	Mean	Std. Error	95% Confidence Interval
				Lower Bound	Upper Bound
Touched	baseline	22.5679	0.228171	22.1077	23.028
	3 months	22.4529	0.21583	22.0177	22.8882
	6 months	22.6587	0.250386	22.1538	23.1637
	12 months	22.501	0.245457	22.006	22.996
Error_Ave	baseline	0.517211	0.0160434	0.484856	0.549566
	3 months	0.531025	0.0144963	0.501791	0.56026
	6 months	0.505923	0.0173248	0.470985	0.540862
	12 months	0.515258	0.0172635	0.480443	0.550073
Error_CoV	baseline	0.542476	0.0088819	0.524564	0.560388
	3 months	0.531546	0.00967178	0.512041	0.551051
	6 months	0.526902	0.00765913	0.511456	0.542348
	12 months	0.542785	0.00727984	0.528104	0.557466
RT_Ave	baseline	380.779	11.6473	357.29	404.268
	3 months	371.827	9.36936	352.931	390.722
	6 months	367.769	8.30907	351.012	384.526
	12 months	364.024	8.34882	347.187	380.861
RT_CoV	baseline	0.177893	0.0106938	0.156327	0.199459
	3 months	0.205978	0.0127571	0.180251	0.231705
	6 months	0.196823	0.0146543	0.16727	0.226376
	12 months	0.188376	0.0111305	0.165929	0.210823
Travel_Speed_Ave	baseline	0.0394477	0.00160834	0.0362042	0.0426913
	3 months	0.0372804	0.0013213	0.0346157	0.039945
	6 months	0.0367831	0.00133528	0.0340902	0.039476
	12 months	0.0362976	0.00151121	0.03325	0.0393453
Travel_Speed_CoV	baseline	0.288113	0.00626892	0.27547	0.300755
	3 months	0.301917	0.0107134	0.280312	0.323523
	6 months	0.287336	0.00665596	0.273913	0.300759
	12 months	0.304086	0.00725878	0.289447	0.318724
Fitts_r	baseline	0.63654	0.0212233	0.593739	0.679341
	3 months	0.616123	0.0267396	0.562198	0.670049
	6 months	0.640874	0.0245546	0.591355	0.690393
	12 months	0.605013	0.024998	0.5546	0.655426
Fitts_intercept	baseline	212.274	19.5585	172.831	251.717
	3 months	246.412	18.3137	209.479	283.345
	6 months	241.561	25.5074	190.12	293.001
	12 months	232.327	17.97	196.087	268.567
Fitts_slope	baseline	284.871	16.6066	251.381	318.361
	3 months	276.922	21.2554	234.056	319.787
	6 months	285.92	24.5853	236.339	335.501
	12 months	329.357	28.5989	271.682	387.032
Pairwise Comparisons
Measure	(I) Assessment	(J) Assessment	Mean Difference (I-J)	Std. Error	Sig.b	95% Confidence Interval for Differenceb
						Lower Bound	Upper Bound
Touched	baseline	3-month	0.114927	0.303559	0.70685	-0.497258	0.727111
		6-month	-0.0908715	0.293468	0.758325	-0.682706	0.500963
		12-month follow-up	0.0668666	0.306221	0.828181	-0.550688	0.684421
	3-month	baseline	-0.114927	0.303559	0.70685	-0.727111	0.497258
		6-month	-0.205798	0.248932	0.412957	-0.707817	0.296221
		12-month follow-up	-0.04806	0.269577	0.859341	-0.591714	0.495594
	6-month	baseline	0.0908715	0.293468	0.758325	-0.500963	0.682706
		3-month	0.205798	0.248932	0.412957	-0.296221	0.707817
		12-month follow-up	0.157738	0.220475	0.4782	-0.286892	0.602368
	12-month follow-up	baseline	-0.0668666	0.306221	0.828181	-0.684421	0.550688
		3-month	0.04806	0.269577	0.859341	-0.495594	0.591714
		6-month	-0.157738	0.220475	0.4782	-0.602368	0.286892
Error_Ave	baseline	3-month	-0.0138143	0.0188897	0.468554	-0.051909	0.0242804
		6-month	0.0112876	0.0195115	0.565936	-0.028061	0.0506362
		12-month follow-up	0.00195308	0.0211166	0.926738	-0.0406327	0.0445388
	3-month	baseline	0.0138143	0.0188897	0.468554	-0.0242804	0.051909
		6-month	0.0251019	0.0145431	0.091522	-0.00422714	0.054431
		12-month follow-up	0.0157674	0.0171544	0.363148	-0.0188278	0.0503625
	6-month	baseline	-0.0112876	0.0195115	0.565936	-0.0506362	0.028061
		3-month	-0.0251019	0.0145431	0.091522	-0.054431	0.00422714
		12-month follow-up	-0.00933453	0.0146518	0.527443	-0.0388827	0.0202137
	12-month follow-up	baseline	-0.00195308	0.0211166	0.926738	-0.0445388	0.0406327
		3-month	-0.0157674	0.0171544	0.363148	-0.0503625	0.0188278
		6-month	0.00933453	0.0146518	0.527443	-0.0202137	0.0388827
Error_CoV	baseline	3-month	0.0109297	0.0131667	0.411065	-0.0156235	0.037483
		6-month	0.0155734	0.0103588	0.140044	-0.00531702	0.0364639
		12-month follow-up	-0.000309207	0.00995169	0.975357	-0.0203787	0.0197603
	3-month	baseline	-0.0109297	0.0131667	0.411065	-0.037483	0.0156235
		6-month	0.0046437	0.0105719	0.662681	-0.0166766	0.025964
		12-month follow-up	-0.011239	0.0112811	0.324697	-0.0339895	0.0115116
	6-month	baseline	-0.0155734	0.0103588	0.140044	-0.0364639	0.00531702
		3-month	-0.0046437	0.0105719	0.662681	-0.025964	0.0166766
		12-month follow-up	-0.0158826	0.00939905	0.0983022	-0.0348376	0.00307234
	12-month follow-up	baseline	0.000309207	0.00995169	0.975357	-0.0197603	0.0203787
		3-month	0.011239	0.0112811	0.324697	-0.0115116	0.0339895
		6-month	0.0158826	0.00939905	0.0983022	-0.00307234	0.0348376
RT_Ave	baseline	3-month	8.95273	9.65838	0.359132	-10.5253	28.4307
		6-month	13.0105	9.07317	0.158819	-5.28732	31.3082
		12-month follow-up	16.7551	8.45357	0.0538928	-0.29319	33.8033
	3-month	baseline	-8.95273	9.65838	0.359132	-28.4307	10.5253
		6-month	4.05774	5.64901	0.476452	-7.33458	15.4501
		12-month follow-up	7.80233	6.61059	0.244378	-5.5292	21.1339
	6-month	baseline	-13.0105	9.07317	0.158819	-31.3082	5.28732
		3-month	-4.05774	5.64901	0.476452	-15.4501	7.33458
		12-month follow-up	3.74459	5.31463	0.48487	-6.97339	14.4626
	12-month follow-up	baseline	-16.7551	8.45357	0.0538928	-33.8033	0.29319
		3-month	-7.80233	6.61059	0.244378	-21.1339	5.5292
		6-month	-3.74459	5.31463	0.48487	-14.4626	6.97339
RT_CoV	baseline	3-month	-0.0280849	0.0155137	0.0772359	-0.0593712	0.00320141
		6-month	-0.0189298	0.0137929	0.177046	-0.0467459	0.00888622
		12-month follow-up	-0.010483	0.0136269	0.445928	-0.0379643	0.0169983
	3-month	baseline	0.0280849	0.0155137	0.0772359	-0.00320141	0.0593712
		6-month	0.00915504	0.0173291	0.600004	-0.0257924	0.0441025
		12-month follow-up	0.0176019	0.0159007	0.274454	-0.0144649	0.0496687
	6-month	baseline	0.0189298	0.0137929	0.177046	-0.00888622	0.0467459
		3-month	-0.00915504	0.0173291	0.600004	-0.0441025	0.0257924
		12-month follow-up	0.00844683	0.0143031	0.557907	-0.0203982	0.0372918
	12-month follow-up	baseline	0.010483	0.0136269	0.445928	-0.0169983	0.0379643
		3-month	-0.0176019	0.0159007	0.274454	-0.0496687	0.0144649
		6-month	-0.00844683	0.0143031	0.557907	-0.0372918	0.0203982
Travel_Speed_Ave	baseline	3-month	0.00216732	0.00196026	0.275035	-0.00178592	0.00612057
		6-month	0.00266462	0.00172526	0.129803	-0.000814708	0.00614394
		12-month follow-up	0.0031501	0.00191898	0.107978	-0.000719892	0.0070201
	3-month	baseline	-0.00216732	0.00196026	0.275035	-0.00612057	0.00178592
		6-month	0.000497292	0.001243	0.691082	-0.00200945	0.00300404
		12-month follow-up	0.000982777	0.00140168	0.486992	-0.00184398	0.00380954
	6-month	baseline	-0.00266462	0.00172526	0.129803	-0.00614394	0.000814708
		3-month	-0.000497292	0.001243	0.691082	-0.00300404	0.00200945
		12-month follow-up	0.000485485	0.000974669	0.62095	-0.00148012	0.00245109
	12-month follow-up	baseline	-0.0031501	0.00191898	0.107978	-0.0070201	0.000719892
		3-month	-0.000982777	0.00140168	0.486992	-0.00380954	0.00184398
		6-month	-0.000485485	0.000974669	0.62095	-0.00245109	0.00148012
Travel_Speed_CoV	baseline	3-month	-0.0138045	0.0130639	0.296552	-0.0401503	0.0125413
		6-month	0.000776841	0.00702193	0.912424	-0.0133842	0.0149379
		12-month follow-up	-.016*	0.00791238	0.0497765	-0.03193	-1.6309e-05
	3-month	baseline	0.0138045	0.0130639	0.296552	-0.0125413	0.0401503
		6-month	0.0145814	0.0117054	0.21962	-0.00902478	0.0381875
		12-month follow-up	-0.00216863	0.0106929	0.84024	-0.0237329	0.0193956
	6-month	baseline	-0.000776841	0.00702193	0.912424	-0.0149379	0.0133842
		3-month	-0.0145814	0.0117054	0.21962	-0.0381875	0.00902478
		12-month follow-up	-.017*	0.00708254	0.0226138	-0.0310333	-0.00246669
	12-month follow-up	baseline	.016*	0.00791238	0.0497765	1.6309e-05	0.03193
		3-month	0.00216863	0.0106929	0.84024	-0.0193956	0.0237329
		6-month	.017*	0.00708254	0.0226138	0.00246669	0.0310333
Fitts_r	baseline	3-month	0.0204172	0.0325227	0.533466	-0.0451711	0.0860055
		6-month	-0.00433407	0.0296454	0.884449	-0.0641197	0.0554516
		12-month follow-up	0.0315272	0.0263352	0.237806	-0.0215827	0.0846372
	3-month	baseline	-0.0204172	0.0325227	0.533466	-0.0860055	0.0451711
		6-month	-0.0247513	0.0281841	0.384715	-0.0815899	0.0320873
		12-month follow-up	0.01111	0.0271802	0.684749	-0.0437041	0.0659241
	6-month	baseline	0.00433407	0.0296454	0.884449	-0.0554516	0.0641197
		3-month	0.0247513	0.0281841	0.384715	-0.0320873	0.0815899
		12-month follow-up	0.0358613	0.0276815	0.20206	-0.0199637	0.0916863
	12-month follow-up	baseline	-0.0315272	0.0263352	0.237806	-0.0846372	0.0215827
		3-month	-0.01111	0.0271802	0.684749	-0.0659241	0.0437041
		6-month	-0.0358613	0.0276815	0.20206	-0.0916863	0.0199637
Fitts_intercept	baseline	3-month	-34.1382	27.2137	0.216455	-89.0199	20.7434
		6-month	-29.2867	30.9983	0.350048	-91.8007	33.2274
		12-month follow-up	-20.0528	25.177	0.430133	-70.8271	30.7215
	3-month	baseline	34.1382	27.2137	0.216455	-20.7434	89.0199
		6-month	4.85155	18.5963	0.795425	-32.6515	42.3546
		12-month follow-up	14.0854	22.9263	0.542203	-32.1499	60.3207
	6-month	baseline	29.2867	30.9983	0.350048	-33.2274	91.8007
		3-month	-4.85155	18.5963	0.795425	-42.3546	32.6515
		12-month follow-up	9.23384	28.8266	0.750275	-48.9006	67.3683
	12-month follow-up	baseline	20.0528	25.177	0.430133	-30.7215	70.8271
		3-month	-14.0854	22.9263	0.542203	-60.3207	32.1499
		6-month	-9.23384	28.8266	0.750275	-67.3683	48.9006
Fitts_slope	baseline	3-month	7.9493	25.9566	0.76089	-44.3972	60.2958
		6-month	-1.04935	27.5487	0.969792	-56.6066	54.5079
		12-month follow-up	-44.4859	32.9898	0.184566	-111.016	22.0444
	3-month	baseline	-7.9493	25.9566	0.76089	-60.2958	44.3972
		6-month	-8.99865	22.513	0.691349	-54.4004	36.4031
		12-month follow-up	-52.435*	25.0388	0.0421767	-102.931	-1.93956
	6-month	baseline	1.04935	27.5487	0.969792	-54.5079	56.6066
		3-month	8.99865	22.513	0.691349	-36.4031	54.4004
		12-month follow-up	-43.4365	34.0686	0.209165	-112.142	25.2693
	12-month follow-up	baseline	44.4859	32.9898	0.184566	-22.0444	111.016
		3-month	52.435*	25.0388	0.0421767	1.93956	102.931
		6-month	43.4365	34.0686	0.209165	-25.2693	112.142
Based on estimated marginal means
*. The mean difference is significant at the .05 level.
b. Adjustment for multiple comparisons: Least Significant Difference (equivalent to no adjustments).
Multivariate Tests
	Value	F	Hypothesis df	Error df	Sig.	Partial Eta Squared	Noncent. Parameter	Observed Powerb
Pillai's trace	0.650653	.869a	30	14	0.640954	0.650653	26.0748	0.346418
Wilks' lambda	0.349347	.869a	30	14	0.640954	0.650653	26.0748	0.346418
Hotelling's trace	1.86248	.869a	30	14	0.640954	0.650653	26.0748	0.346418
Roy's largest root	1.86248	.869a	30	14	0.640954	0.650653	26.0748	0.346418
Each F tests the multivariate effect of Assessment. These tests are based on the linearly independent pairwise comparisons among the estimated marginal means.
a. Exact statistic
b. Computed using alpha = .05
4. Group * Assessment
Estimates
Measure	Group	Assessment	Mean	Std. Error	95% Confidence Interval
					Lower Bound	Upper Bound
Touched	Global Exercise	baseline	22.3555	0.333265	21.6834	23.0276
		3-month	22.2222	0.31524	21.5865	22.858
		6-month	22.9841	0.365713	22.2466	23.7217
		12-month follow-up	22.7937	0.358513	22.0706	23.5167
	Handwriting	baseline	22.7803	0.311741	22.1516	23.4089
		3-month	22.6836	0.29488	22.089	23.2783
		6-month	22.3333	0.342093	21.6434	23.0232
		12-month follow-up	22.2083	0.335358	21.532	22.8846
Error_Ave	Global Exercise	baseline	0.5272	0.0234329	0.479943	0.574457
		3-month	0.537212	0.0211732	0.494512	0.579911
		6-month	0.489722	0.0253044	0.438691	0.540753
		12-month follow-up	0.510001	0.025215	0.459151	0.560852
	Handwriting	baseline	0.507222	0.0219194	0.463017	0.551426
		3-month	0.524839	0.0198057	0.484897	0.564781
		6-month	0.522125	0.0236701	0.47439	0.56986
		12-month follow-up	0.520514	0.0235865	0.472948	0.568081
Error_CoV	Global Exercise	baseline	0.536504	0.0129728	0.510342	0.562666
		3-month	0.546728	0.0141265	0.518239	0.575217
		6-month	0.517935	0.0111869	0.495374	0.540495
		12-month follow-up	0.522023	0.0106329	0.50058	0.543466
	Handwriting	baseline	0.548447	0.012135	0.523974	0.572919
		3-month	0.516363	0.0132142	0.489715	0.543012
		6-month	0.53587	0.0104644	0.514766	0.556973
		12-month follow-up	0.563547	0.00994616	0.543488	0.583605
RT_Ave	Global Exercise	baseline	392.054	17.012	357.746	426.362
		3-month	382.722	13.6848	355.124	410.32
		6-month	374.859	12.1362	350.384	399.334
		12-month follow-up	373.791	12.1942	349.199	398.383
	Handwriting	baseline	369.505	15.9133	337.413	401.597
		3-month	360.931	12.801	335.116	386.747
		6-month	360.679	11.3524	337.785	383.573
		12-month follow-up	354.257	11.4067	331.253	377.261
RT_CoV	Global Exercise	baseline	0.187975	0.0156192	0.156476	0.219474
		3-month	0.235056	0.018633	0.197479	0.272633
		6-month	0.223867	0.021404	0.180701	0.267032
		12-month follow-up	0.197362	0.0162571	0.164577	0.230148
	Handwriting	baseline	0.167811	0.0146105	0.138346	0.197276
		3-month	0.1769	0.0174295	0.14175	0.21205
		6-month	0.169779	0.0200216	0.129402	0.210157
		12-month follow-up	0.17939	0.0152071	0.148722	0.210058
Travel_Speed_Ave	Global Exercise	baseline	0.0389742	0.00234914	0.0342367	0.0437116
		3-month	0.0365483	0.00192988	0.0326563	0.0404403
		6-month	0.0353595	0.00195031	0.0314263	0.0392927
		12-month follow-up	0.0356452	0.00220726	0.0311938	0.0400965
	Handwriting	baseline	0.0399213	0.00219742	0.0354898	0.0443528
		3-month	0.0380125	0.00180523	0.0343719	0.0416531
		6-month	0.0382067	0.00182434	0.0345276	0.0418858
		12-month follow-up	0.0369501	0.0020647	0.0327862	0.0411139
Travel_Speed_CoV	Global Exercise	baseline	0.282917	0.00915634	0.264451	0.301382
		3-month	0.315778	0.0156479	0.284221	0.347335
		6-month	0.296976	0.00972165	0.277371	0.316582
		12-month follow-up	0.297344	0.0106021	0.275963	0.318726
	Handwriting	baseline	0.293309	0.00856498	0.276036	0.310582
		3-month	0.288056	0.0146373	0.258537	0.317575
		6-month	0.277695	0.00909377	0.259356	0.296035
		12-month follow-up	0.310827	0.00991738	0.290827	0.330827
Fitts_r	Global Exercise	baseline	0.667683	0.0309986	0.605169	0.730198
		3-month	0.590212	0.0390557	0.511448	0.668975
		6-month	0.622479	0.0358643	0.550152	0.694806
		12-month follow-up	0.613	0.0365119	0.539367	0.686634
	Handwriting	baseline	0.605397	0.0289966	0.54692	0.663874
		3-month	0.642034	0.0365332	0.568358	0.715711
		6-month	0.65927	0.0335479	0.591614	0.726925
		12-month follow-up	0.597026	0.0341538	0.528148	0.665904
Fitts_intercept	Global Exercise	baseline	205.338	28.567	147.727	262.948
		3-month	259.001	26.7488	205.057	312.945
		6-month	263.623	37.2559	188.49	338.757
		12-month follow-up	231.163	26.2468	178.232	284.095
	Handwriting	baseline	219.21	26.722	165.32	273.1
		3-month	233.823	25.0212	183.363	284.283
		6-month	219.498	34.8497	149.217	289.779
		12-month follow-up	233.49	24.5517	183.977	283.003
Fitts_slope	Global Exercise	baseline	270.888	24.2555	221.973	319.804
		3-month	282.053	31.0454	219.444	344.663
		6-month	276.424	35.9092	204.006	348.841
		12-month follow-up	314.939	41.7714	230.699	399.179
	Handwriting	baseline	298.854	22.6889	253.097	344.61
		3-month	271.79	29.0403	213.224	330.355
		6-month	295.417	33.5899	227.676	363.158
		12-month follow-up	343.775	39.0736	264.976	422.574
Pairwise Comparisons
Measure	Assessment	(I) Group	(J) Group	Mean Difference (I-J)	Std. Error	Sig.b	95% Confidence Interval for Differenceb
							Lower Bound	Upper Bound
Touched	baseline	Global Exercise	Handwriting	-0.424799	0.456342	0.357114	-1.3451	0.495502
		Handwriting	Global Exercise	0.424799	0.456342	0.357114	-0.495502	1.3451
	3-month	Global Exercise	Handwriting	0.650794	0.500773	0.20067	-0.359111	1.6607
		Handwriting	Global Exercise	-0.650794	0.500773	0.20067	-1.6607	0.359111
	6-month	Global Exercise	Handwriting	0.585317	0.490914	0.239682	-0.404706	1.57534
		Handwriting	Global Exercise	-0.585317	0.490914	0.239682	-1.57534	0.404706
	12-month follow-up	Global Exercise	Handwriting	-0.46142	0.43166	0.291059	-1.33194	0.409105
		Handwriting	Global Exercise	0.46142	0.43166	0.291059	-0.409105	1.33194
Error_Ave	baseline	Global Exercise	Handwriting	0.0199787	0.0320868	0.536807	-0.0447305	0.0846878
		Handwriting	Global Exercise	-0.0199787	0.0320868	0.536807	-0.0846878	0.0447305
	3-month	Global Exercise	Handwriting	-0.0324032	0.0346495	0.354923	-0.102281	0.0374742
		Handwriting	Global Exercise	0.0324032	0.0346495	0.354923	-0.0374742	0.102281
	6-month	Global Exercise	Handwriting	-0.0105129	0.0345271	0.762229	-0.0801434	0.0591176
		Handwriting	Global Exercise	0.0105129	0.0345271	0.762229	-0.0591176	0.0801434
	12-month follow-up	Global Exercise	Handwriting	0.0123729	0.0289925	0.671682	-0.0460961	0.0708419
		Handwriting	Global Exercise	-0.0123729	0.0289925	0.671682	-0.0708419	0.0460961
Error_CoV	baseline	Global Exercise	Handwriting	-0.0119427	0.0177638	0.504987	-0.0477668	0.0238814
		Handwriting	Global Exercise	0.0119427	0.0177638	0.504987	-0.0238814	0.0477668
	3-month	Global Exercise	Handwriting	-0.0179353	0.0153183	0.24811	-0.0488275	0.012957
		Handwriting	Global Exercise	0.0179353	0.0153183	0.24811	-0.012957	0.0488275
	6-month	Global Exercise	Handwriting	-.042*	0.0145597	0.00665215	-0.070886	-0.0121612
		Handwriting	Global Exercise	.042*	0.0145597	0.00665215	0.0121612	0.070886
	12-month follow-up	Global Exercise	Handwriting	0.0303648	0.0193436	0.123801	-0.00864523	0.0693748
		Handwriting	Global Exercise	-0.0303648	0.0193436	0.123801	-0.0693748	0.00864523
RT_Ave	baseline	Global Exercise	Handwriting	22.549	23.2947	0.338463	-24.4292	69.5272
		Handwriting	Global Exercise	-22.549	23.2947	0.338463	-69.5272	24.4292
	3-month	Global Exercise	Handwriting	14.1801	16.6181	0.398227	-19.3336	47.6938
		Handwriting	Global Exercise	-14.1801	16.6181	0.398227	-47.6938	19.3336
	6-month	Global Exercise	Handwriting	19.5344	16.6976	0.248488	-14.1396	53.2084
		Handwriting	Global Exercise	-19.5344	16.6976	0.248488	-53.2084	14.1396
	12-month follow-up	Global Exercise	Handwriting	21.7902	18.7387	0.251305	-16	59.5805
		Handwriting	Global Exercise	-21.7902	18.7387	0.251305	-59.5805	16
RT_CoV	baseline	Global Exercise	Handwriting	0.0201638	0.0213875	0.35106	-0.0229683	0.0632958
		Handwriting	Global Exercise	-0.0201638	0.0213875	0.35106	-0.0632958	0.0229683
	3-month	Global Exercise	Handwriting	0.0540873	0.0293087	0.0718668	-0.00501919	0.113194
		Handwriting	Global Exercise	-0.0540873	0.0293087	0.0718668	-0.113194	0.00501919
	6-month	Global Exercise	Handwriting	0.0179727	0.0222609	0.423901	-0.0269208	0.0628661
		Handwriting	Global Exercise	-0.0179727	0.0222609	0.423901	-0.0628661	0.0269208
	12-month follow-up	Global Exercise	Handwriting	.058*	0.0255142	0.0276671	0.00670207	0.109611
		Handwriting	Global Exercise	-.058*	0.0255142	0.0276671	-0.109611	-0.00670207
Travel_Speed_Ave	baseline	Global Exercise	Handwriting	-0.00094714	0.00321669	0.769834	-0.00743421	0.00553993
		Handwriting	Global Exercise	0.00094714	0.00321669	0.769834	-0.00553993	0.00743421
	3-month	Global Exercise	Handwriting	-0.00284721	0.00267057	0.292308	-0.00823292	0.0025385
		Handwriting	Global Exercise	0.00284721	0.00267057	0.292308	-0.0025385	0.00823292
	6-month	Global Exercise	Handwriting	-0.00130489	0.00302241	0.668088	-0.00740017	0.00479038
		Handwriting	Global Exercise	0.00130489	0.00302241	0.668088	-0.00479038	0.00740017
	12-month follow-up	Global Exercise	Handwriting	-0.0014642	0.00264259	0.582397	-0.00679349	0.0038651
		Handwriting	Global Exercise	0.0014642	0.00264259	0.582397	-0.0038651	0.00679349
Travel_Speed_CoV	baseline	Global Exercise	Handwriting	-0.010392	0.0125378	0.411768	-0.0356769	0.014893
		Handwriting	Global Exercise	0.010392	0.0125378	0.411768	-0.014893	0.0356769
	3-month	Global Exercise	Handwriting	0.0192809	0.0133119	0.154761	-0.00756516	0.0461269
		Handwriting	Global Exercise	-0.0192809	0.0133119	0.154761	-0.0461269	0.00756516
	6-month	Global Exercise	Handwriting	-0.0134827	0.0145176	0.358219	-0.0427602	0.0157947
		Handwriting	Global Exercise	0.0134827	0.0145176	0.358219	-0.0157947	0.0427602
	12-month follow-up	Global Exercise	Handwriting	0.0277217	0.0214268	0.202646	-0.0154895	0.0709329
		Handwriting	Global Exercise	-0.0277217	0.0214268	0.202646	-0.0709329	0.0154895
Fitts_r	baseline	Global Exercise	Handwriting	0.0622861	0.0424466	0.149544	-0.0233156	0.147888
		Handwriting	Global Exercise	-0.0622861	0.0424466	0.149544	-0.147888	0.0233156
	3-month	Global Exercise	Handwriting	-0.0367904	0.0491092	0.457843	-0.135828	0.0622477
		Handwriting	Global Exercise	0.0367904	0.0491092	0.457843	-0.0622477	0.135828
	6-month	Global Exercise	Handwriting	0.0159745	0.049996	0.750882	-0.0848521	0.116801
		Handwriting	Global Exercise	-0.0159745	0.049996	0.750882	-0.116801	0.0848521
	12-month follow-up	Global Exercise	Handwriting	-0.0518227	0.0534792	0.337951	-0.159674	0.0560283
		Handwriting	Global Exercise	0.0518227	0.0534792	0.337951	-0.0560283	0.159674
Fitts_intercept	baseline	Global Exercise	Handwriting	-13.8727	39.1169	0.724587	-92.7596	65.0141
		Handwriting	Global Exercise	13.8727	39.1169	0.724587	-65.0141	92.7596
	3-month	Global Exercise	Handwriting	44.1254	51.0148	0.391865	-58.7557	147.006
		Handwriting	Global Exercise	-44.1254	51.0148	0.391865	-147.006	58.7557
	6-month	Global Exercise	Handwriting	-2.3269	35.9399	0.948678	-74.8067	70.1529
		Handwriting	Global Exercise	2.3269	35.9399	0.948678	-70.1529	74.8067
	12-month follow-up	Global Exercise	Handwriting	25.1779	36.6273	0.495517	-48.6882	99.044
		Handwriting	Global Exercise	-25.1779	36.6273	0.495517	-99.044	48.6882
Fitts_slope	baseline	Global Exercise	Handwriting	-27.9651	33.2132	0.404454	-94.9458	39.0157
		Handwriting	Global Exercise	27.9651	33.2132	0.404454	-39.0157	94.9458
	3-month	Global Exercise	Handwriting	-18.9934	49.1706	0.701198	-118.155	80.1687
		Handwriting	Global Exercise	18.9934	49.1706	0.701198	-80.1687	118.155
	6-month	Global Exercise	Handwriting	-28.8362	57.1978	0.61673	-144.187	86.5142
		Handwriting	Global Exercise	28.8362	57.1978	0.61673	-86.5142	144.187
	12-month follow-up	Global Exercise	Handwriting	10.2636	42.5107	0.810365	-75.4674	95.9946
		Handwriting	Global Exercise	-10.2636	42.5107	0.810365	-95.9946	75.4674
Based on estimated marginal means
*. The mean difference is significant at the .05 level.
b. Adjustment for multiple comparisons: Least Significant Difference (equivalent to no adjustments).
Multivariate Tests
Assessment		Value	F	Hypothesis df	Error df	Sig.	Partial Eta Squared	Noncent. Parameter	Observed Powerb
1	Pillai's trace	0.23711	1.057a	10	34	0.420432	0.23711	10.5674	0.449654
	Wilks' lambda	0.76289	1.057a	10	34	0.420432	0.23711	10.5674	0.449654
	Hotelling's trace	0.310805	1.057a	10	34	0.420432	0.23711	10.5674	0.449654
	Roy's largest root	0.310805	1.057a	10	34	0.420432	0.23711	10.5674	0.449654
2	Pillai's trace	0.228429	1.007a	10	34	0.4578	0.228429	10.0659	0.428051
	Wilks' lambda	0.771571	1.007a	10	34	0.4578	0.228429	10.0659	0.428051
	Hotelling's trace	0.296056	1.007a	10	34	0.4578	0.228429	10.0659	0.428051
	Roy's largest root	0.296056	1.007a	10	34	0.4578	0.228429	10.0659	0.428051
3	Pillai's trace	0.282459	1.338a	10	34	0.250453	0.282459	13.384	0.565599
	Wilks' lambda	0.717541	1.338a	10	34	0.250453	0.282459	13.384	0.565599
	Hotelling's trace	0.393648	1.338a	10	34	0.250453	0.282459	13.384	0.565599
	Roy's largest root	0.393648	1.338a	10	34	0.250453	0.282459	13.384	0.565599
4	Pillai's trace	0.390061	2.174a	10	34	0.0448892	0.390061	21.7433	0.819681
	Wilks' lambda	0.609939	2.174a	10	34	0.0448892	0.390061	21.7433	0.819681
	Hotelling's trace	0.639508	2.174a	10	34	0.0448892	0.390061	21.7433	0.819681
	Roy's largest root	0.639508	2.174a	10	34	0.0448892	0.390061	21.7433	0.819681
Each F tests the multivariate simple effects of Group within each level combination of the other effects shown. These tests are based on the linearly independent pairwise comparisons among the estimated marginal means.
a. Exact statistic
b. Computed using alpha = .05
Univariate Tests
Measure	Assessment		Sum of Squares	df	Mean Square	F	Sig.	Partial Eta Squared	Noncent. Parameter	Observed Powera
Touched	1	Contrast	2.02108	1	2.02108	0.866534	0.357114	0.0197539	0.866534	0.148966
		Error	100.292	43	2.33237
	2	Contrast	2.38457	1	2.38457	1.14264	0.291059	0.0258852	1.14264	0.181481
		Error	89.7366	43	2.0869
	3	Contrast	4.74356	1	4.74356	1.6889	0.20067	0.0377925	1.6889	0.245929
		Error	120.772	43	2.80866
	4	Contrast	3.83708	1	3.83708	1.42158	0.239682	0.032002	1.42158	0.21443
		Error	116.064	43	2.69917
Error_Ave	1	Contrast	0.00447044	1	0.00447044	0.387686	0.536807	0.00893539	0.387686	0.0934306
		Error	0.495837	43	0.0115311
	2	Contrast	0.00171459	1	0.00171459	0.182125	0.671682	0.0042176	0.182125	0.0701778
		Error	0.404817	43	0.00941435
	3	Contrast	0.0117596	1	0.0117596	0.874544	0.354923	0.0199328	0.874544	0.149906
		Error	0.578203	43	0.0134466
	4	Contrast	0.00123784	1	0.00123784	0.0927097	0.762229	0.0021514	0.0927097	0.0602161
		Error	0.574125	43	0.0133517
Error_CoV	1	Contrast	0.00159743	1	0.00159743	0.451993	0.504987	0.0104021	0.451993	0.100792
		Error	0.15197	43	0.00353419
	2	Contrast	0.0103266	1	0.0103266	2.46415	0.123801	0.0541999	2.46415	0.335577
		Error	0.180202	43	0.00419074
	3	Contrast	0.00360274	1	0.00360274	1.37087	0.24811	0.0308957	1.37087	0.208441
		Error	0.113007	43	0.00262807
	4	Contrast	0.0193111	1	0.0193111	8.13365	0.00665215	0.159066	8.13365	0.796102
		Error	0.102092	43	0.00237423
RT_Ave	1	Contrast	5694.72	1	5694.72	0.937004	0.338463	0.0213261	0.937004	0.157244
		Error	261336	43	6077.59
	2	Contrast	5317.92	1	5317.92	1.35221	0.251305	0.030488	1.35221	0.206237
		Error	169109	43	3932.76
	3	Contrast	2252.04	1	2252.04	0.728104	0.398227	0.0166507	0.728104	0.132765
		Error	133000	43	3093.02
	4	Contrast	4273.85	1	4273.85	1.36865	0.248488	0.0308471	1.36865	0.208178
		Error	134275	43	3122.68
RT_CoV	1	Contrast	0.00455367	1	0.00455367	0.888837	0.35106	0.020252	0.888837	0.151584
		Error	0.220296	43	0.00512317
	2	Contrast	0.0378803	1	0.0378803	5.19554	0.0276671	0.107801	5.19554	0.60578
		Error	0.31351	43	0.00729092
	3	Contrast	0.0327649	1	0.0327649	3.40565	0.0718668	0.0733886	3.40565	0.43819
		Error	0.413693	43	0.00962077
	4	Contrast	0.00361778	1	0.00361778	0.651836	0.423901	0.0149326	0.651836	0.123882
		Error	0.238656	43	0.00555014
Travel_Speed_Ave	1	Contrast	1.00472e-05	1	1.00472e-05	0.0866981	0.769834	0.00201218	0.0866981	0.0595501
		Error	0.00498316	43	0.000115887
	2	Contrast	2.40113e-05	1	2.40113e-05	0.307	0.582397	0.00708891	0.307	0.0842498
		Error	0.00336315	43	7.82129e-05
	3	Contrast	9.07939e-05	1	9.07939e-05	1.13666	0.292308	0.0257533	1.13666	0.180775
		Error	0.00343474	43	7.98776e-05
	4	Contrast	1.90707e-05	1	1.90707e-05	0.186399	0.668088	0.00431614	0.186399	0.0706564
		Error	0.0043994	43	0.000102312
Travel_Speed_CoV	1	Contrast	0.00120952	1	0.00120952	0.686989	0.411768	0.0157252	0.686989	0.127972
		Error	0.0757063	43	0.00176061
	2	Contrast	0.00860711	1	0.00860711	1.67388	0.202646	0.0374689	1.67388	0.244164
		Error	0.221106	43	0.005142
	3	Contrast	0.00416362	1	0.00416362	2.09784	0.154761	0.0465175	2.09784	0.29364
		Error	0.0853429	43	0.00198472
	4	Contrast	0.00203598	1	0.00203598	0.862518	0.358219	0.0196641	0.862518	0.148495
		Error	0.101502	43	0.0023605
Fitts_r	1	Contrast	0.0434511	1	0.0434511	2.15326	0.149544	0.0476879	2.15326	0.300041
		Error	0.867706	43	0.0201792
	2	Contrast	0.0300786	1	0.0300786	0.939011	0.337951	0.0213708	0.939011	0.15748
		Error	1.37739	43	0.0320323
	3	Contrast	0.0151596	1	0.0151596	0.561233	0.457843	0.0128838	0.561233	0.113377
		Error	1.16148	43	0.0270111
	4	Contrast	0.00285808	1	0.00285808	0.102091	0.750882	0.00236857	0.102091	0.0612564
		Error	1.20381	43	0.0279956
Fitts_intercept	1	Contrast	2155.47	1	2155.47	0.125775	0.724587	0.00291648	0.125775	0.063888
		Error	736913	43	17137.5
	2	Contrast	7099.99	1	7099.99	0.472529	0.495517	0.0108696	0.472529	0.10315
		Error	646097	43	15025.5
	3	Contrast	21806.9	1	21806.9	0.748143	0.391865	0.0171011	0.748143	0.135104
		Error	1.25337e+06	43	29148.1
	4	Contrast	60.6419	1	60.6419	0.00419179	0.948678	9.74741e-05	0.00419179	0.0504593
		Error	622073	43	14466.8
Fitts_slope	1	Contrast	8758.91	1	8758.91	0.708943	0.404454	0.0162196	0.708943	0.13053
		Error	531260	43	12354.9
	2	Contrast	1179.83	1	1179.83	0.0582913	0.810365	0.00135378	0.0582913	0.0564094
		Error	870329	43	20240.2
	3	Contrast	4040.39	1	4040.39	0.149209	0.701198	0.00345797	0.149209	0.0664988
		Error	1.16439e+06	43	27078.8
	4	Contrast	9313.13	1	9313.13	0.254166	0.61673	0.00587612	0.254166	0.0782748
		Error	1.5756e+06	43	36641.8
Each F tests the simple effects of Group within each level combination of the other effects shown. These tests are based on the linearly independent pairwise comparisons among the estimated marginal means.
a. Computed using alpha = .05
5. Group * Assessment
Estimates
Measure	Group	Assessment	Mean	Std. Error	95% Confidence Interval
					Lower Bound	Upper Bound
Touched	Global Exercise	baseline	22.3555	0.333265	21.6834	23.0276
		3-month	22.2222	0.31524	21.5865	22.858
		6-month	22.9841	0.365713	22.2466	23.7217
		12-month follow-up	22.7937	0.358513	22.0706	23.5167
	Handwriting	baseline	22.7803	0.311741	22.1516	23.4089
		3-month	22.6836	0.29488	22.089	23.2783
		6-month	22.3333	0.342093	21.6434	23.0232
		12-month follow-up	22.2083	0.335358	21.532	22.8846
Error_Ave	Global Exercise	baseline	0.5272	0.0234329	0.479943	0.574457
		3-month	0.537212	0.0211732	0.494512	0.579911
		6-month	0.489722	0.0253044	0.438691	0.540753
		12-month follow-up	0.510001	0.025215	0.459151	0.560852
	Handwriting	baseline	0.507222	0.0219194	0.463017	0.551426
		3-month	0.524839	0.0198057	0.484897	0.564781
		6-month	0.522125	0.0236701	0.47439	0.56986
		12-month follow-up	0.520514	0.0235865	0.472948	0.568081
Error_CoV	Global Exercise	baseline	0.536504	0.0129728	0.510342	0.562666
		3-month	0.546728	0.0141265	0.518239	0.575217
		6-month	0.517935	0.0111869	0.495374	0.540495
		12-month follow-up	0.522023	0.0106329	0.50058	0.543466
	Handwriting	baseline	0.548447	0.012135	0.523974	0.572919
		3-month	0.516363	0.0132142	0.489715	0.543012
		6-month	0.53587	0.0104644	0.514766	0.556973
		12-month follow-up	0.563547	0.00994616	0.543488	0.583605
RT_Ave	Global Exercise	baseline	392.054	17.012	357.746	426.362
		3-month	382.722	13.6848	355.124	410.32
		6-month	374.859	12.1362	350.384	399.334
		12-month follow-up	373.791	12.1942	349.199	398.383
	Handwriting	baseline	369.505	15.9133	337.413	401.597
		3-month	360.931	12.801	335.116	386.747
		6-month	360.679	11.3524	337.785	383.573
		12-month follow-up	354.257	11.4067	331.253	377.261
RT_CoV	Global Exercise	baseline	0.187975	0.0156192	0.156476	0.219474
		3-month	0.235056	0.018633	0.197479	0.272633
		6-month	0.223867	0.021404	0.180701	0.267032
		12-month follow-up	0.197362	0.0162571	0.164577	0.230148
	Handwriting	baseline	0.167811	0.0146105	0.138346	0.197276
		3-month	0.1769	0.0174295	0.14175	0.21205
		6-month	0.169779	0.0200216	0.129402	0.210157
		12-month follow-up	0.17939	0.0152071	0.148722	0.210058
Travel_Speed_Ave	Global Exercise	baseline	0.0389742	0.00234914	0.0342367	0.0437116
		3-month	0.0365483	0.00192988	0.0326563	0.0404403
		6-month	0.0353595	0.00195031	0.0314263	0.0392927
		12-month follow-up	0.0356452	0.00220726	0.0311938	0.0400965
	Handwriting	baseline	0.0399213	0.00219742	0.0354898	0.0443528
		3-month	0.0380125	0.00180523	0.0343719	0.0416531
		6-month	0.0382067	0.00182434	0.0345276	0.0418858
		12-month follow-up	0.0369501	0.0020647	0.0327862	0.0411139
Travel_Speed_CoV	Global Exercise	baseline	0.282917	0.00915634	0.264451	0.301382
		3-month	0.315778	0.0156479	0.284221	0.347335
		6-month	0.296976	0.00972165	0.277371	0.316582
		12-month follow-up	0.297344	0.0106021	0.275963	0.318726
	Handwriting	baseline	0.293309	0.00856498	0.276036	0.310582
		3-month	0.288056	0.0146373	0.258537	0.317575
		6-month	0.277695	0.00909377	0.259356	0.296035
		12-month follow-up	0.310827	0.00991738	0.290827	0.330827
Fitts_r	Global Exercise	baseline	0.667683	0.0309986	0.605169	0.730198
		3-month	0.590212	0.0390557	0.511448	0.668975
		6-month	0.622479	0.0358643	0.550152	0.694806
		12-month follow-up	0.613	0.0365119	0.539367	0.686634
	Handwriting	baseline	0.605397	0.0289966	0.54692	0.663874
		3-month	0.642034	0.0365332	0.568358	0.715711
		6-month	0.65927	0.0335479	0.591614	0.726925
		12-month follow-up	0.597026	0.0341538	0.528148	0.665904
Fitts_intercept	Global Exercise	baseline	205.338	28.567	147.727	262.948
		3-month	259.001	26.7488	205.057	312.945
		6-month	263.623	37.2559	188.49	338.757
		12-month follow-up	231.163	26.2468	178.232	284.095
	Handwriting	baseline	219.21	26.722	165.32	273.1
		3-month	233.823	25.0212	183.363	284.283
		6-month	219.498	34.8497	149.217	289.779
		12-month follow-up	233.49	24.5517	183.977	283.003
Fitts_slope	Global Exercise	baseline	270.888	24.2555	221.973	319.804
		3-month	282.053	31.0454	219.444	344.663
		6-month	276.424	35.9092	204.006	348.841
		12-month follow-up	314.939	41.7714	230.699	399.179
	Handwriting	baseline	298.854	22.6889	253.097	344.61
		3-month	271.79	29.0403	213.224	330.355
		6-month	295.417	33.5899	227.676	363.158
		12-month follow-up	343.775	39.0736	264.976	422.574
Pairwise Comparisons
Measure	Group	(I) Assessment	(J) Assessment	Mean Difference (I-J)	Std. Error	Sig.b	95% Confidence Interval for Differenceb
							Lower Bound	Upper Bound
Touched	Global Exercise	baseline	3-month	0.133237	0.443376	0.765239	-0.760915	1.02739
			6-month	-0.628668	0.428637	0.149743	-1.4931	0.235761
			12-month	-0.438191	0.447265	0.332708	-1.34019	0.463804
		3-month	baseline	-0.133237	0.443376	0.765239	-1.02739	0.760915
			6-month	-.762*	0.363588	0.0420493	-1.49515	-0.0286595
			12-month	-0.571429	0.393743	0.153961	-1.36549	0.222629
		6-month	baseline	0.628668	0.428637	0.149743	-0.235761	1.4931
			3-month	.762*	0.363588	0.0420493	0.0286595	1.49515
			12-month	0.190476	0.322024	0.557285	-0.458948	0.8399
		12-month follow-up	baseline	0.438191	0.447265	0.332708	-0.463804	1.34019
			3-month	0.571429	0.393743	0.153961	-0.222629	1.36549
			6-month	-0.190476	0.322024	0.557285	-0.8399	0.458948
	Handwriting	baseline	3-month	0.096616	0.41474	0.816901	-0.739787	0.933019
			6-month	0.446925	0.400953	0.27119	-0.361675	1.25552
			12-month	0.571925	0.418378	0.178728	-0.271815	1.41566
		3-month	baseline	-0.096616	0.41474	0.816901	-0.933019	0.739787
			6-month	0.350309	0.340106	0.308769	-0.335579	1.0362
			12-month	0.475309	0.368313	0.203772	-0.267465	1.21808
		6-month	baseline	-0.446925	0.400953	0.27119	-1.25552	0.361675
			3-month	-0.350309	0.340106	0.308769	-1.0362	0.335579
			12-month	0.125	0.301226	0.680227	-0.482481	0.732481
		12-month follow-up	baseline	-0.571925	0.418378	0.178728	-1.41566	0.271815
			3-month	-0.475309	0.368313	0.203772	-1.21808	0.267465
			6-month	-0.125	0.301226	0.680227	-0.732481	0.482481
Error_Ave	Global Exercise	baseline	3-month	-0.0100114	0.0275901	0.718486	-0.0656522	0.0456294
			6-month	0.0374785	0.0284983	0.195442	-0.0199938	0.0949509
			12-month	0.0171989	0.0308428	0.579989	-0.0450016	0.0793993
		3-month	baseline	0.0100114	0.0275901	0.718486	-0.0456294	0.0656522
			6-month	.047*	0.0212416	0.0306151	0.00465213	0.0903278
			12-month	0.0272103	0.0250556	0.283532	-0.0233192	0.0777397
		6-month	baseline	-0.0374785	0.0284983	0.195442	-0.0949509	0.0199938
			3-month	-.047*	0.0212416	0.0306151	-0.0903278	-0.00465213
			12-month	-0.0202797	0.0214003	0.348612	-0.0634376	0.0228782
		12-month follow-up	baseline	-0.0171989	0.0308428	0.579989	-0.0793993	0.0450016
			3-month	-0.0272103	0.0250556	0.283532	-0.0777397	0.0233192
			6-month	0.0202797	0.0214003	0.348612	-0.0228782	0.0634376
	Handwriting	baseline	3-month	-0.0176172	0.0258082	0.498509	-0.0696644	0.0344301
			6-month	-0.0149033	0.0266577	0.57902	-0.0686637	0.0388571
			12-month	-0.0132927	0.0288508	0.647308	-0.0714759	0.0448905
		3-month	baseline	0.0176172	0.0258082	0.498509	-0.0344301	0.0696644
			6-month	0.00271386	0.0198697	0.891998	-0.0373572	0.042785
			12-month	0.00432448	0.0234374	0.854479	-0.0429415	0.0515905
		6-month	baseline	0.0149033	0.0266577	0.57902	-0.0388571	0.0686637
			3-month	-0.00271386	0.0198697	0.891998	-0.042785	0.0373572
			12-month	0.00161062	0.0200182	0.936246	-0.0387599	0.0419811
		12-month follow-up	baseline	0.0132927	0.0288508	0.647308	-0.0448905	0.0714759
			3-month	-0.00432448	0.0234374	0.854479	-0.0515905	0.0429415
			6-month	-0.00161062	0.0200182	0.936246	-0.0419811	0.0387599
Error_CoV	Global Exercise	baseline	3-month	-0.010224	0.0192312	0.597715	-0.0490075	0.0285595
			6-month	0.0185697	0.01513	0.226369	-0.0119427	0.0490822
			12-month	0.0144812	0.0145354	0.324689	-0.0148321	0.0437946
		3-month	baseline	0.010224	0.0192312	0.597715	-0.0285595	0.0490075
			6-month	0.0287937	0.0154412	0.069054	-0.00234652	0.059934
			12-month	0.0247052	0.0164772	0.141086	-0.00852412	0.0579346
		6-month	baseline	-0.0185697	0.01513	0.226369	-0.0490822	0.0119427
			3-month	-0.0287937	0.0154412	0.069054	-0.059934	0.00234652
			12-month	-0.00408849	0.0137282	0.767277	-0.031774	0.023597
		12-month follow-up	baseline	-0.0144812	0.0145354	0.324689	-0.0437946	0.0148321
			3-month	-0.0247052	0.0164772	0.141086	-0.0579346	0.00852412
			6-month	0.00408849	0.0137282	0.767277	-0.023597	0.031774
	Handwriting	baseline	3-month	0.0320835	0.0179892	0.0815658	-0.00419513	0.0683621
			6-month	0.0125771	0.0141528	0.379125	-0.0159647	0.0411189
			12-month	-0.0150997	0.0135966	0.272935	-0.0425198	0.0123205
		3-month	baseline	-0.0320835	0.0179892	0.0815658	-0.0683621	0.00419513
			6-month	-0.0195063	0.014444	0.183926	-0.0486354	0.0096227
			12-month	-.047*	0.015413	0.00379068	-0.0782664	-0.0160999
		6-month	baseline	-0.0125771	0.0141528	0.379125	-0.0411189	0.0159647
			3-month	0.0195063	0.014444	0.183926	-0.0096227	0.0486354
			12-month	-.028*	0.0128415	0.0367837	-0.0535742	-0.00177937
		12-month follow-up	baseline	0.0150997	0.0135966	0.272935	-0.0123205	0.0425198
			3-month	.047*	0.015413	0.00379068	0.0160999	0.0782664
			6-month	.028*	0.0128415	0.0367837	0.00177937	0.0535742
RT_Ave	Global Exercise	baseline	3-month	9.3321	14.107	0.511806	-19.1173	37.7815
			6-month	17.1949	13.2522	0.201373	-9.53071	43.9205
			12-month	18.2623	12.3472	0.146412	-6.63821	43.1629
		3-month	baseline	-9.3321	14.107	0.511806	-37.7815	19.1173
			6-month	7.86281	8.25091	0.345935	-8.77673	24.5023
			12-month	8.93024	9.65539	0.360181	-10.5417	28.4022
		6-month	baseline	-17.1949	13.2522	0.201373	-43.9205	9.53071
			3-month	-7.86281	8.25091	0.345935	-24.5023	8.77673
			12-month	1.06743	7.76252	0.891269	-14.5872	16.722
		12-month follow-up	baseline	-18.2623	12.3472	0.146412	-43.1629	6.63821
			3-month	-8.93024	9.65539	0.360181	-28.4022	10.5417
			6-month	-1.06743	7.76252	0.891269	-16.722	14.5872
	Handwriting	baseline	3-month	8.57335	13.1959	0.519342	-18.0386	35.1853
			6-month	8.82601	12.3963	0.480318	-16.1735	33.8255
			12-month	15.2478	11.5498	0.19376	-8.04457	38.5401
		3-month	baseline	-8.57335	13.1959	0.519342	-35.1853	18.0386
			6-month	0.252664	7.71802	0.974036	-15.3122	15.8175
			12-month	6.67441	9.03179	0.463927	-11.5399	24.8888
		6-month	baseline	-8.82601	12.3963	0.480318	-33.8255	16.1735
			3-month	-0.252664	7.71802	0.974036	-15.8175	15.3122
			12-month	6.42175	7.26117	0.381401	-8.2218	21.0653
		12-month follow-up	baseline	-15.2478	11.5498	0.19376	-38.5401	8.04457
			3-month	-6.67441	9.03179	0.463927	-24.8888	11.5399
			6-month	-6.42175	7.26117	0.381401	-21.0653	8.2218
RT_CoV	Global Exercise	baseline	3-month	-.047*	0.0226592	0.043733	-0.0927777	-0.00138464
			6-month	-0.0358916	0.0201458	0.0818796	-0.0765196	0.00473633
			12-month	-0.00938745	0.0199034	0.63956	-0.0495265	0.0307516
		3-month	baseline	.047*	0.0226592	0.043733	0.00138464	0.0927777
			6-month	0.0111896	0.0253107	0.660641	-0.0398544	0.0622335
			12-month	0.0376937	0.0232244	0.111895	-0.00914282	0.0845303
		6-month	baseline	0.0358916	0.0201458	0.0818796	-0.00473633	0.0765196
			3-month	-0.0111896	0.0253107	0.660641	-0.0622335	0.0398544
			12-month	0.0265042	0.020891	0.211378	-0.0156266	0.068635
		12-month follow-up	baseline	0.00938745	0.0199034	0.63956	-0.0307516	0.0495265
			3-month	-0.0376937	0.0232244	0.111895	-0.0845303	0.00914282
			6-month	-0.0265042	0.020891	0.211378	-0.068635	0.0156266
	Handwriting	baseline	3-month	-0.00908856	0.0211957	0.670215	-0.0518338	0.0336566
			6-month	-0.00196805	0.0188447	0.917309	-0.039972	0.0360359
			12-month	-0.0115786	0.0186179	0.537288	-0.0491252	0.025968
		3-month	baseline	0.00908856	0.0211957	0.670215	-0.0336566	0.0518338
			6-month	0.00712051	0.023676	0.765056	-0.0406268	0.0548678
			12-month	-0.00249	0.0217245	0.909282	-0.0463016	0.0413216
		6-month	baseline	0.00196805	0.0188447	0.917309	-0.0360359	0.039972
			3-month	-0.00712051	0.023676	0.765056	-0.0548678	0.0406268
			12-month	-0.00961051	0.0195418	0.625367	-0.0490203	0.0297992
		12-month follow-up	baseline	0.0115786	0.0186179	0.537288	-0.025968	0.0491252
			3-month	0.00249	0.0217245	0.909282	-0.0413216	0.0463016
			6-month	0.00961051	0.0195418	0.625367	-0.0297992	0.0490203
Travel_Speed_Ave	Global Exercise	baseline	3-month	0.00242585	0.00286315	0.401537	-0.00334824	0.00819994
			6-month	0.00361465	0.00251991	0.15868	-0.00146723	0.00869653
			12-month	0.00332898	0.00280285	0.241466	-0.00232351	0.00898147
		3-month	baseline	-0.00242585	0.00286315	0.401537	-0.00819994	0.00334824
			6-month	0.0011888	0.00181551	0.516084	-0.00247253	0.00485013
			12-month	0.000903126	0.00204729	0.661327	-0.00322562	0.00503187
		6-month	baseline	-0.00361465	0.00251991	0.15868	-0.00869653	0.00146723
			3-month	-0.0011888	0.00181551	0.516084	-0.00485013	0.00247253
			12-month	-0.000285673	0.0014236	0.841903	-0.00315663	0.00258528
		12-month follow-up	baseline	-0.00332898	0.00280285	0.241466	-0.00898147	0.00232351
			3-month	-0.000903126	0.00204729	0.661327	-0.00503187	0.00322562
			6-month	0.000285673	0.0014236	0.841903	-0.00258528	0.00315663
	Handwriting	baseline	3-month	0.0019088	0.00267823	0.479876	-0.00349237	0.00730996
			6-month	0.00171458	0.00235716	0.470927	-0.00303908	0.00646824
			12-month	0.00297123	0.00262183	0.263382	-0.00231619	0.00825864
		3-month	baseline	-0.0019088	0.00267823	0.479876	-0.00730996	0.00349237
			6-month	-0.000194215	0.00169826	0.909484	-0.00361908	0.00323065
			12-month	0.00106243	0.00191506	0.581923	-0.00279966	0.00492452
		6-month	baseline	-0.00171458	0.00235716	0.470927	-0.00646824	0.00303908
			3-month	0.000194215	0.00169826	0.909484	-0.00323065	0.00361908
			12-month	0.00125664	0.00133165	0.350609	-0.00142889	0.00394218
		12-month follow-up	baseline	-0.00297123	0.00262183	0.263382	-0.00825864	0.00231619
			3-month	-0.00106243	0.00191506	0.581923	-0.00492452	0.00279966
			6-month	-0.00125664	0.00133165	0.350609	-0.00394218	0.00142889
Travel_Speed_CoV	Global Exercise	baseline	3-month	-0.0328613	0.019081	0.0922199	-0.0713419	0.00561919
			6-month	-0.0140596	0.0102562	0.177539	-0.0347432	0.00662401
			12-month	-0.0144278	0.0115568	0.21863	-0.0377342	0.00887869
		3-month	baseline	0.0328613	0.019081	0.0922199	-0.00561919	0.0713419
			6-month	0.0188018	0.0170968	0.277571	-0.0156772	0.0532807
			12-month	0.0184336	0.015618	0.244377	-0.0130631	0.0499302
		6-month	baseline	0.0140596	0.0102562	0.177539	-0.00662401	0.0347432
			3-month	-0.0188018	0.0170968	0.277571	-0.0532807	0.0156772
			12-month	-0.000368194	0.0103447	0.971772	-0.0212303	0.0204939
		12-month follow-up	baseline	0.0144278	0.0115568	0.21863	-0.00887869	0.0377342
			3-month	-0.0184336	0.015618	0.244377	-0.0499302	0.0130631
			6-month	0.000368194	0.0103447	0.971772	-0.0204939	0.0212303
	Handwriting	baseline	3-month	0.00525231	0.0178487	0.769968	-0.0307429	0.0412475
			6-month	0.0156133	0.00959379	0.110952	-0.00373446	0.034961
			12-month	-0.0175185	0.0108104	0.11243	-0.0393197	0.00428266
		3-month	baseline	-0.00525231	0.0178487	0.769968	-0.0412475	0.0307429
			6-month	0.0103609	0.0159926	0.52052	-0.0218912	0.0426131
			12-month	-0.0227708	0.0146093	0.126408	-0.0522333	0.00669157
		6-month	baseline	-0.0156133	0.00959379	0.110952	-0.034961	0.00373446
			3-month	-0.0103609	0.0159926	0.52052	-0.0426131	0.0218912
			12-month	-.033*	0.00967659	0.00136734	-0.0526465	-0.0136171
		12-month follow-up	baseline	0.0175185	0.0108104	0.11243	-0.00428266	0.0393197
			3-month	0.0227708	0.0146093	0.126408	-0.00669157	0.0522333
			6-month	.033*	0.00967659	0.00136734	0.0136171	0.0526465
Fitts_r	Global Exercise	baseline	3-month	0.0774716	0.0475025	0.110216	-0.0183262	0.173269
			6-month	0.0452042	0.0432999	0.302329	-0.0421183	0.132527
			12-month	0.054683	0.038465	0.162346	-0.0228891	0.132255
		3-month	baseline	-0.0774716	0.0475025	0.110216	-0.173269	0.0183262
			6-month	-0.0322675	0.0411655	0.437426	-0.115286	0.0507506
			12-month	-0.0227886	0.0396992	0.568937	-0.10285	0.0572725
		6-month	baseline	-0.0452042	0.0432999	0.302329	-0.132527	0.0421183
			3-month	0.0322675	0.0411655	0.437426	-0.0507506	0.115286
			12-month	0.00947884	0.0404314	0.815754	-0.0720588	0.0910165
		12-month follow-up	baseline	-0.054683	0.038465	0.162346	-0.132255	0.0228891
			3-month	0.0227886	0.0396992	0.568937	-0.0572725	0.10285
			6-month	-0.00947884	0.0404314	0.815754	-0.0910165	0.0720588
	Handwriting	baseline	3-month	-0.0366372	0.0444345	0.414193	-0.126248	0.0529735
			6-month	-0.0538723	0.0405033	0.190507	-0.135555	0.0278104
			12-month	0.00837142	0.0359807	0.817126	-0.0641906	0.0809334
		3-month	baseline	0.0366372	0.0444345	0.414193	-0.0529735	0.126248
			6-month	-0.0172351	0.0385068	0.656698	-0.0948914	0.0604212
			12-month	0.0450086	0.0371352	0.232123	-0.0298817	0.119899
		6-month	baseline	0.0538723	0.0405033	0.190507	-0.0278104	0.135555
			3-month	0.0172351	0.0385068	0.656698	-0.0604212	0.0948914
			12-month	0.0622437	0.0378201	0.107099	-0.0140277	0.138515
		12-month follow-up	baseline	-0.00837142	0.0359807	0.817126	-0.0809334	0.0641906
			3-month	-0.0450086	0.0371352	0.232123	-0.119899	0.0298817
			6-month	-0.0622437	0.0378201	0.107099	-0.138515	0.0140277
Fitts_intercept	Global Exercise	baseline	3-month	-53.6635	39.7482	0.184051	-133.823	26.4962
			6-month	-58.2857	45.2759	0.20486	-149.593	33.0219
			12-month	-25.8257	36.7734	0.48628	-99.9864	48.3349
		3-month	baseline	53.6635	39.7482	0.184051	-26.4962	133.823
			6-month	-4.62217	27.1617	0.865673	-59.3989	50.1545
			12-month	27.8378	33.486	0.410382	-39.6931	95.3687
		6-month	baseline	58.2857	45.2759	0.20486	-33.0219	149.593
			3-month	4.62217	27.1617	0.865673	-50.1545	59.3989
			12-month	32.46	42.104	0.444954	-52.4509	117.371
		12-month follow-up	baseline	25.8257	36.7734	0.48628	-48.3349	99.9864
			3-month	-27.8378	33.486	0.410382	-95.3687	39.6931
			6-month	-32.46	42.104	0.444954	-117.371	52.4509
	Handwriting	baseline	3-month	-14.6129	37.181	0.696246	-89.5955	60.3697
			6-month	-0.28761	42.3517	0.994613	-85.698	85.1228
			12-month	-14.2799	34.3984	0.680109	-83.6508	55.091
		3-month	baseline	14.6129	37.181	0.696246	-60.3697	89.5955
			6-month	14.3253	25.4074	0.575804	-36.9137	65.5642
			12-month	0.332982	31.3233	0.991567	-62.8364	63.5024
		6-month	baseline	0.28761	42.3517	0.994613	-85.1228	85.698
			3-month	-14.3253	25.4074	0.575804	-65.5642	36.9137
			12-month	-13.9923	39.3847	0.724123	-93.4191	65.4345
		12-month follow-up	baseline	14.2799	34.3984	0.680109	-55.091	83.6508
			3-month	-0.332982	31.3233	0.991567	-63.5024	62.8364
			6-month	13.9923	39.3847	0.724123	-65.4345	93.4191
Fitts_slope	Global Exercise	baseline	3-month	-11.165	37.9121	0.769794	-87.6221	65.292
			6-month	-5.53519	40.2374	0.891228	-86.6817	75.6113
			12-month	-44.0503	48.1847	0.365711	-141.224	53.1234
		3-month	baseline	11.165	37.9121	0.769794	-65.292	87.6221
			6-month	5.62986	32.8823	0.86486	-60.6836	71.9433
			12-month	-32.8853	36.5716	0.373553	-106.639	40.8683
		6-month	baseline	5.53519	40.2374	0.891228	-75.6113	86.6817
			3-month	-5.62986	32.8823	0.86486	-71.9433	60.6836
			12-month	-38.5151	49.7604	0.443159	-138.866	61.8362
		12-month follow-up	baseline	44.0503	48.1847	0.365711	-53.1234	141.224
			3-month	32.8853	36.5716	0.373553	-40.8683	106.639
			6-month	38.5151	49.7604	0.443159	-61.8362	138.866
	Handwriting	baseline	3-month	27.0636	35.4635	0.449546	-44.4554	98.5826
			6-month	3.43649	37.6387	0.927677	-72.4691	79.3421
			12-month	-44.9215	45.0727	0.324512	-135.819	45.9762
		3-month	baseline	-27.0636	35.4635	0.449546	-98.5826	44.4554
			6-month	-23.6272	30.7586	0.446597	-85.6577	38.4034
			12-month	-71.985*	34.2096	0.0412414	-140.975	-2.99496
		6-month	baseline	-3.43649	37.6387	0.927677	-79.3421	72.4691
			3-month	23.6272	30.7586	0.446597	-38.4034	85.6577
			12-month	-48.358	46.5466	0.304651	-142.228	45.5121
		12-month follow-up	baseline	44.9215	45.0727	0.324512	-45.9762	135.819
			3-month	71.985*	34.2096	0.0412414	2.99496	140.975
			6-month	48.358	46.5466	0.304651	-45.5121	142.228
Based on estimated marginal means
*. The mean difference is significant at the .05 level.
b. Adjustment for multiple comparisons: Least Significant Difference (equivalent to no adjustments).
Multivariate Tests
Group		Value	F	Hypothesis df	Error df	Sig.	Partial Eta Squared	Noncent. Parameter	Observed Powerb
Global Exercise	Pillai's trace	0.66393	.922a	30	14	0.59179	0.66393	27.658	0.368951
	Wilks' lambda	0.33607	.922a	30	14	0.59179	0.66393	27.658	0.368951
	Hotelling's trace	1.97557	.922a	30	14	0.59179	0.66393	27.658	0.368951
	Roy's largest root	1.97557	.922a	30	14	0.59179	0.66393	27.658	0.368951
Handwriting	Pillai's trace	0.703883	1.109a	30	14	0.43386	0.703883	33.2785	0.448671
	Wilks' lambda	0.296117	1.109a	30	14	0.43386	0.703883	33.2785	0.448671
	Hotelling's trace	2.37704	1.109a	30	14	0.43386	0.703883	33.2785	0.448671
	Roy's largest root	2.37704	1.109a	30	14	0.43386	0.703883	33.2785	0.448671
Each F tests the multivariate simple effects of Assessment within each level combination of the other effects shown. These tests are based on the linearly independent pairwise comparisons among the estimated marginal means.
a. Exact statistic
b. Computed using alpha = .05
General Linear Model
Notes
Output Created		27-JUN-2024 10:47:32
Comments
Input	Data	/Users/mac/Documents/Projetos Pós-Graduação/A - Artigos e Aulas/Artigos do Grupo/PD - Fitts/Analises and Manuscript/Data_MANOVA_PD_Fitts.sav
	Active Dataset	DataSet1
	Filter	<none>
	Weight	<none>
	Split File	<none>
	N of Rows in Working Data File	92
Missing Value Handling	Definition of Missing	User-defined missing values are treated as missing.
	Cases Used	Statistics are based on all cases with valid data for all variables in the model.
Syntax		GLM tst1_L_touched tst2_L_touched tst3_L_touched tst4_L_touched tst1_L_Error_AVE tst2_L_Error_AVE tst3_L_Error_AVE tst4_L_Error_AVE tst1_L_Error_CoV tst2_L_Error_CoV tst3_L_Error_CoV tst4_L_Error_CoV tst1_L_RT_AVE tst2_L_RT_AVE tst3_L_RT_AVE tst4_L_RT_AVE tst1_L_RT_CoV tst2_L_RT_CoV tst3_L_RT_CoV tst4_L_RT_CoV tst1_L_TravelSpeed_AVE tst2_L_TravelSpeed_AVE tst3_L_TravelSpeed_AVE tst4_L_TravelSpeed…
Resources	Processor Time	00:00:01.11
	Elapsed Time	00:00:04.00
[DataSet1] /Users/mac/Documents/Projetos Pós-Graduação/A - Artigos e Aulas/Artigos do Grupo/PD - Fitts/Analises and Manuscript/Data_MANOVA_PD_Fitts.sav
Within-Subjects Factors
Measure	Assessments	Dependent Variable
Touched	baseline	tst1_L_touched
	3-month	tst2_L_touched
	6-month	tst3_L_touched
	12-month follow-up	tst4_L_touched
Error_Ave	baseline	tst1_L_Error_AVE
	3-month	tst2_L_Error_AVE
	6-month	tst3_L_Error_AVE
	12-month follow-up	tst4_L_Error_AVE
Error_CoV	baseline	tst1_L_Error_CoV
	3-month	tst2_L_Error_CoV
	6-month	tst3_L_Error_CoV
	12-month follow-up	tst4_L_Error_CoV
RT_Ave	baseline	tst1_L_RT_AVE
	3-month	tst2_L_RT_AVE
	6-month	tst3_L_RT_AVE
	12-month follow-up	tst4_L_RT_AVE
RT_CoV	baseline	tst1_L_RT_CoV
	3-month	tst2_L_RT_CoV
	6-month	tst3_L_RT_CoV
	12-month follow-up	tst4_L_RT_CoV
Travel_Speed_Ave	baseline	tst1_L_TravelSpeed_AVE
	3-month	tst2_L_TravelSpeed_AVE
	6-month	tst3_L_TravelSpeed_AVE
	12-month follow-up	tst4_L_TravelSpeed_AVE
Travel_Speed_CoV	baseline	tst1_L_Travelspeed_CoV
	3-month	tst2_L_Travelspeed_CoV
	6-month	tst3_L_Travelspeed_CoV
	12-month follow-up	tst4_L_Travelspeed_CoV
Fitts_r	baseline	tst1_L_Fitts_r
	3-month	tst2_L_Fitts_r
	6-month	tst3_L_Fitts_r
	12-month follow-up	tst4_L_Fitts_r
Fitts_intercept	baseline	tst1_L_Fittsintercept
	3-month	tst2_L_Fittsintercept
	6-month	tst3_L_Fittsintercept
	12-month follow-up	tst4_L_Fittsintercept
Fitts_slope	baseline	tst1_L_Fittsslope
	3-month	tst2_L_Fittsslope
	6-month	tst3_L_Fittsslope
	12-month follow-up	tst4_L_Fittsslope
Between-Subjects Factors
		Value Label	N
Group	1	Global Exercise	21
	2	Handwriting	24
Descriptive Statistics
Group		Mean	Std. Deviation	N
tst1_L_touched	Global Exercise	21.4444	3.08821	21
	Handwriting	21.5843	2.33397	24
	Total	21.519	2.68095	45
tst2_L_touched	Global Exercise	22.1429	2.27198	21
	Handwriting	21.9289	2.09488	24
	Total	22.0287	2.15684	45
tst3_L_touched	Global Exercise	22.3968	1.60076	21
	Handwriting	21.9444	1.59911	24
	Total	22.1556	1.59798	45
tst4_L_touched	Global Exercise	22.5714	1.84434	21
	Handwriting	22.3889	1.80623	24
	Total	22.4741	1.80556	45
tst1_L_Error_AVE	Global Exercise	0.589553	0.157941	21
	Handwriting	0.605218	0.120362	24
	Total	0.597908	0.137746	45
tst2_L_Error_AVE	Global Exercise	0.562181	0.121439	21
	Handwriting	0.582148	0.121949	24
	Total	0.57283	0.120742	45
tst3_L_Error_AVE	Global Exercise	0.52831	0.109308	21
	Handwriting	0.566806	0.0856978	24
	Total	0.548841	0.0982204	45
tst4_L_Error_AVE	Global Exercise	0.520232	0.112096	21
	Handwriting	0.547575	0.0945813	24
	Total	0.534815	0.10285	45
tst1_L_Error_CoV	Global Exercise	0.49852	0.0673997	21
	Handwriting	0.504163	0.058833	24
	Total	0.50153	0.0623082	45
tst2_L_Error_CoV	Global Exercise	0.497371	0.0511902	21
	Handwriting	0.506298	0.0590992	24
	Total	0.502132	0.0551102	45
tst3_L_Error_CoV	Global Exercise	0.516767	0.0718318	21
	Handwriting	0.52179	0.0553087	24
	Total	0.519446	0.0628557	45
tst4_L_Error_CoV	Global Exercise	0.52328	0.0407964	21
	Handwriting	0.527044	0.0441147	24
	Total	0.525288	0.0421594	45
tst1_L_RT_AVE	Global Exercise	400.799	79.6871	21
	Handwriting	379.363	55.4276	24
	Total	389.366	67.8917	45
tst2_L_RT_AVE	Global Exercise	380.274	66.5797	21
	Handwriting	364.57	60.3063	24
	Total	371.899	63.0777	45
tst3_L_RT_AVE	Global Exercise	386.504	60.8254	21
	Handwriting	373.35	52.3164	24
	Total	379.489	56.1823	45
tst4_L_RT_AVE	Global Exercise	370.425	67.5636	21
	Handwriting	356.192	47.3331	24
	Total	362.834	57.4249	45
tst1_L_RT_CoV	Global Exercise	0.234086	0.117612	21
	Handwriting	0.200044	0.0978787	24
	Total	0.21593	0.107659	45
tst2_L_RT_CoV	Global Exercise	0.203526	0.0901445	21
	Handwriting	0.186718	0.0734788	24
	Total	0.194562	0.0811655	45
tst3_L_RT_CoV	Global Exercise	0.206933	0.0877714	21
	Handwriting	0.220407	0.126269	24
	Total	0.214119	0.109005	45
tst4_L_RT_CoV	Global Exercise	0.199085	0.0963344	21
	Handwriting	0.202651	0.108681	24
	Total	0.200987	0.10196	45
tst1_L_TravelSpeed_AVE	Global Exercise	0.0401831	0.00932733	21
	Handwriting	0.0373722	0.0104377	24
	Total	0.038684	0.00992498	45
tst2_L_TravelSpeed_AVE	Global Exercise	0.03527	0.00955231	21
	Handwriting	0.0351886	0.0123607	24
	Total	0.0352266	0.0110156	45
tst3_L_TravelSpeed_AVE	Global Exercise	0.0330489	0.00941672	21
	Handwriting	0.0354655	0.00852225	24
	Total	0.0343378	0.00893074	45
tst4_L_TravelSpeed_AVE	Global Exercise	0.0321337	0.00914094	21
	Handwriting	0.0340386	0.00895601	24
	Total	0.0331496	0.00899067	45
tst1_L_Travelspeed_CoV	Global Exercise	0.351214	0.140426	21
	Handwriting	0.306362	0.0711428	24
	Total	0.327293	0.110096	45
tst2_L_Travelspeed_CoV	Global Exercise	0.328451	0.116609	21
	Handwriting	0.29051	0.0364727	24
	Total	0.308216	0.0851033	45
tst3_L_Travelspeed_CoV	Global Exercise	0.29737	0.043264	21
	Handwriting	0.279321	0.035017	24
	Total	0.287744	0.0396824	45
tst4_L_Travelspeed_CoV	Global Exercise	0.327684	0.0710752	21
	Handwriting	0.305415	0.0797324	24
	Total	0.315807	0.0757995	45
tst1_L_Fitts_r	Global Exercise	0.611587	0.165076	21
	Handwriting	0.62572	0.148283	24
	Total	0.619125	0.154696	45
tst2_L_Fitts_r	Global Exercise	0.591043	0.158796	21
	Handwriting	0.683533	0.0823355	24
	Total	0.640371	0.131084	45
tst3_L_Fitts_r	Global Exercise	0.629354	0.17406	21
	Handwriting	0.701454	0.0912811	24
	Total	0.667807	0.139463	45
tst4_L_Fitts_r	Global Exercise	0.525526	0.180902	21
	Handwriting	0.61141	0.226077	24
	Total	0.571331	0.208494	45
tst1_L_Fittsintercept	Global Exercise	218.814	115.604	21
	Handwriting	239.811	112.987	24
	Total	230.012	113.403	45
tst2_L_Fittsintercept	Global Exercise	273.742	127.59	21
	Handwriting	243.869	103.802	24
	Total	257.81	115.148	45
tst3_L_Fittsintercept	Global Exercise	290.313	169.477	21
	Handwriting	209.775	79.0666	24
	Total	247.36	134.069	45
tst4_L_Fittsintercept	Global Exercise	400.418	331.951	21
	Handwriting	293.222	183.685	24
	Total	343.247	265.798	45
tst1_L_Fittsslope	Global Exercise	266.225	69.9473	21
	Handwriting	283.167	82.7251	24
	Total	275.261	76.6436	45
tst2_L_Fittsslope	Global Exercise	284.915	119.825	21
	Handwriting	306.463	75.2342	24
	Total	296.407	97.9967	45
tst3_L_Fittsslope	Global Exercise	291.853	131.374	21
	Handwriting	318.793	77.9322	24
	Total	306.221	105.852	45
tst4_L_Fittsslope	Global Exercise	246.127	169.591	21
	Handwriting	288.731	140.74	24
	Total	268.849	154.562	45
Multivariate Testsa
Effect			Value	F	Hypothesis df	Error df	Sig.	Partial Eta Squared	Noncent. Parameter	Observed Powerc
Between Subjects	Intercept	Pillai's Trace	0.999932	50147.512b	10	34	8.07894e-68	0.999932	501475	1
		Wilks' Lambda	6.77954e-05	50147.512b	10	34	8.07894e-68	0.999932	501475	1
		Hotelling's Trace	14749.3	50147.512b	10	34	8.07894e-68	0.999932	501475	1
		Roy's Largest Root	14749.3	50147.512b	10	34	8.07894e-68	0.999932	501475	1
	Group	Pillai's Trace	0.40341	2.299b	10	34	0.0345198	0.40341	22.9906	0.844919
		Wilks' Lambda	0.59659	2.299b	10	34	0.0345198	0.40341	22.9906	0.844919
		Hotelling's Trace	0.676194	2.299b	10	34	0.0345198	0.40341	22.9906	0.844919
		Roy's Largest Root	0.676194	2.299b	10	34	0.0345198	0.40341	22.9906	0.844919
Within Subjects	Assessments	Pillai's Trace	0.78347	1.689b	30	14	0.150249	0.78347	50.6561	0.669509
		Wilks' Lambda	0.21653	1.689b	30	14	0.150249	0.78347	50.6561	0.669509
		Hotelling's Trace	3.61829	1.689b	30	14	0.150249	0.78347	50.6561	0.669509
		Roy's Largest Root	3.61829	1.689b	30	14	0.150249	0.78347	50.6561	0.669509
	Assessments * Group	Pillai's Trace	0.580279	.645b	30	14	0.847044	0.580279	19.3555	0.252903
		Wilks' Lambda	0.419721	.645b	30	14	0.847044	0.580279	19.3555	0.252903
		Hotelling's Trace	1.38253	.645b	30	14	0.847044	0.580279	19.3555	0.252903
		Roy's Largest Root	1.38253	.645b	30	14	0.847044	0.580279	19.3555	0.252903
a. Design: Intercept + Group Within Subjects Design: Assessments
b. Exact statistic
c. Computed using alpha = .05
Mauchly's Test of Sphericitya
Within Subjects Effect	Measure	Mauchly's W	Approx. Chi-Square	df	Sig.	Epsilonb
						Greenhouse-Geisser	Huynh-Feldt	Lower-bound
Assessments	Touched	0.606462	20.8658	5	0.000862006	0.791176	0.859939	0.333333
	Error_Ave	0.700176	14.8708	5	0.0109512	0.833296	0.909421	0.333333
	Error_CoV	0.888768	4.91984	5	0.425851	0.926784	1	0.333333
	RT_Ave	0.691489	15.3917	5	0.00883256	0.838781	0.915887	0.333333
	RT_CoV	0.802986	9.1546	5	0.103139	0.866864	0.949078	0.333333
	Travel_Speed_Ave	0.717969	13.8238	5	0.0167978	0.844764	0.922947	0.333333
	Travel_Speed_CoV	0.558658	24.2914	5	0.000191797	0.756843	0.819831	0.333333
	Fitts_r	0.798772	9.37414	5	0.0951213	0.86243	0.943829	0.333333
	Fitts_intercept	0.361403	42.4633	5	4.81643e-08	0.601871	0.641289	0.333333
	Fitts_slope	0.544058	25.3963	5	0.000117451	0.693083	0.745882	0.333333
Tests the null hypothesis that the error covariance matrix of the orthonormalized transformed dependent variables is proportional to an identity matrix.
a. Design: Intercept + Group Within Subjects Design: Assessments
b. May be used to adjust the degrees of freedom for the averaged tests of significance. Corrected tests are displayed in the Tests of Within-Subjects Effects table.
Tests of Within-Subjects Effects
Multivariatea,b
Within Subjects Effect		Value	F	Hypothesis df	Error df	Sig.	Partial Eta Squared	Noncent. Parameter	Observed Powerd
Assessments	Pillai's Trace	0.38993	1.82261	30	366	0.00612274	0.129977	54.6784	0.99621
	Wilks' Lambda	0.652936	1.83866	30	352.9	0.00557346	0.132458	53.8816	0.995589
	Hotelling's Trace	0.468095	1.85157	30	356	0.0050819	0.134972	55.5472	0.996675
	Roy's Largest Root	0.273798	3.340c	10	122	0.000718681	0.214946	33.4034	0.986693
Assessments * Group	Pillai's Trace	0.125564	0.532933	30	366	0.980611	0.0418547	15.988	0.517772
	Wilks' Lambda	0.876981	0.538028	30	352.9	0.979079	0.0428131	15.7845	0.509643
	Hotelling's Trace	0.137381	0.543416	30	356	0.977483	0.0437883	16.3025	0.52766
	Roy's Largest Root	0.112255	1.370c	10	122	0.202268	0.100925	13.6951	0.671835
a. Design: Intercept + Group Within Subjects Design: Assessments
b. Tests are based on averaged variables.
c. The statistic is an upper bound on F that yields a lower bound on the significance level.
d. Computed using alpha = .05
Univariate Tests
Source	Measure		Type III Sum of Squares	df	Mean Square	F	Sig.	Partial Eta Squared	Noncent. Parameter	Observed Powera
Assessments	Touched	Sphericity Assumed	21.8029	3	7.26764	2.54314	0.0590986	0.0558402	7.62942	0.616401
		Greenhouse-Geisser	21.8029	2.37353	9.18586	2.54314	0.0739616	0.0558402	6.03622	0.544403
		Huynh-Feldt	21.8029	2.57982	8.45135	2.54314	0.0686912	0.0558402	6.56083	0.569298
		Lower-bound	21.8029	1	21.8029	2.54314	0.118099	0.0558402	2.54314	0.344493
	Error_Ave	Sphericity Assumed	0.105332	3	0.0351108	4.58875	0.0043633	0.096425	13.7662	0.880295
		Greenhouse-Geisser	0.105332	2.49989	0.0421348	4.58875	0.00744926	0.096425	11.4714	0.831082
		Huynh-Feldt	0.105332	2.72826	0.0386079	4.58875	0.0058314	0.096425	12.5193	0.855509
		Lower-bound	0.105332	1	0.105332	4.58875	0.0378875	0.096425	4.58875	0.553399
	Error_CoV	Sphericity Assumed	0.0198516	3	0.00661719	2.48729	0.0634346	0.054681	7.46187	0.605701
		Greenhouse-Geisser	0.0198516	2.78035	0.00713996	2.48729	0.0683531	0.054681	6.91553	0.581876
		Huynh-Feldt	0.0198516	3	0.00661719	2.48729	0.0634346	0.054681	7.46187	0.605701
		Lower-bound	0.0198516	1	0.0198516	2.48729	0.122099	0.054681	2.48729	0.338194
	RT_Ave	Sphericity Assumed	17328.8	3	5776.26	4.76839	0.00347388	0.099823	14.3052	0.893256
		Greenhouse-Geisser	17328.8	2.51634	6886.5	4.76839	0.00601484	0.099823	11.9989	0.848041
		Huynh-Feldt	17328.8	2.74766	6306.74	4.76839	0.0046232	0.099823	13.1019	0.871522
		Lower-bound	17328.8	1	17328.8	4.76839	0.0344902	0.099823	4.76839	0.569392
	RT_CoV	Sphericity Assumed	0.0145178	3	0.00483927	0.742612	0.528541	0.0169769	2.22784	0.205292
		Greenhouse-Geisser	0.0145178	2.60059	0.0055825	0.742612	0.511009	0.0169769	1.93123	0.192449
		Huynh-Feldt	0.0145178	2.84723	0.00509891	0.742612	0.522119	0.0169769	2.11439	0.200427
		Lower-bound	0.0145178	1	0.0145178	0.742612	0.393606	0.0169769	0.742612	0.134459
	Travel_Speed_Ave	Sphericity Assumed	0.000810079	3	0.000270026	4.78425	0.00340472	0.100122	14.3527	0.894339
		Greenhouse-Geisser	0.000810079	2.53429	0.000319647	4.78425	0.00579134	0.100122	12.1247	0.851264
		Huynh-Feldt	0.000810079	2.76884	0.00029257	4.78425	0.00442946	0.100122	13.2468	0.874671
		Lower-bound	0.000810079	1	0.000810079	4.78425	0.0342065	0.100122	4.78425	0.570784
	Travel_Speed_CoV	Sphericity Assumed	0.0386431	3	0.012881	2.12246	0.100538	0.0470378	6.36738	0.531265
		Greenhouse-Geisser	0.0386431	2.27053	0.0170194	2.12246	0.118629	0.0470378	4.81911	0.455258
		Huynh-Feldt	0.0386431	2.45949	0.0157118	2.12246	0.113689	0.0470378	5.22017	0.475893
		Lower-bound	0.0386431	1	0.0386431	2.12246	0.152417	0.0470378	2.12246	0.296486
	Fitts_r	Sphericity Assumed	0.223718	3	0.0745727	4.15185	0.00760596	0.0880527	12.4555	0.842981
		Greenhouse-Geisser	0.223718	2.58729	0.0864681	4.15185	0.0110751	0.0880527	10.742	0.799496
		Huynh-Feldt	0.223718	2.83149	0.0790108	4.15185	0.00886418	0.0880527	11.7559	0.826397
		Lower-bound	0.223718	1	0.223718	4.15185	0.0477722	0.0880527	4.15185	0.512818
	Fitts_intercept	Sphericity Assumed	361720	3	120573	4.61943	0.00419657	0.0970073	13.8583	0.882601
		Greenhouse-Geisser	361720	1.80561	200331	4.61943	0.015384	0.0970073	8.3409	0.734734
		Huynh-Feldt	361720	1.92387	188017	4.61943	0.0135106	0.0970073	8.88718	0.754679
		Lower-bound	361720	1	361720	4.61943	0.0372823	0.0970073	4.61943	0.556159
	Fitts_slope	Sphericity Assumed	42098.8	3	14032.9	1.2327	0.30058	0.0278685	3.69809	0.324042
		Greenhouse-Geisser	42098.8	2.07925	20247.1	1.2327	0.297309	0.0278685	2.56308	0.267209
		Huynh-Feldt	42098.8	2.23765	18813.9	1.2327	0.298454	0.0278685	2.75834	0.277348
		Lower-bound	42098.8	1	42098.8	1.2327	0.273053	0.0278685	1.2327	0.192117
Assessments * Group	Touched	Sphericity Assumed	1.98963	3	0.663209	0.232075	0.873902	0.00536811	0.696224	0.0928995
		Greenhouse-Geisser	1.98963	2.37353	0.838257	0.232075	0.829241	0.00536811	0.550836	0.0882885
		Huynh-Feldt	1.98963	2.57982	0.771229	0.232075	0.845771	0.00536811	0.598709	0.0898525
		Lower-bound	1.98963	1	1.98963	0.232075	0.632433	0.00536811	0.232075	0.0757854
	Error_Ave	Sphericity Assumed	0.00335505	3	0.00111835	0.146161	0.931982	0.00338757	0.438482	0.0762533
		Greenhouse-Geisser	0.00335505	2.49989	0.00134208	0.146161	0.904554	0.00338757	0.365386	0.074153
		Huynh-Feldt	0.00335505	2.72826	0.00122974	0.146161	0.918352	0.00338757	0.398765	0.0751327
		Lower-bound	0.00335505	1	0.00335505	0.146161	0.704115	0.00338757	0.146161	0.0661589
	Error_CoV	Sphericity Assumed	0.000162917	3	5.43058e-05	0.0204126	0.996022	0.000474487	0.0612379	0.0534977
		Greenhouse-Geisser	0.000162917	2.78035	5.8596e-05	0.0204126	0.994343	0.000474487	0.0567542	0.0533911
		Huynh-Feldt	0.000162917	3	5.43058e-05	0.0204126	0.996022	0.000474487	0.0612379	0.0534977
		Lower-bound	0.000162917	1	0.000162917	0.0204126	0.887058	0.000474487	0.0204126	0.052239
	RT_Ave	Sphericity Assumed	456.838	3	152.279	0.125709	0.944743	0.00291494	0.377126	0.0724168
		Greenhouse-Geisser	456.838	2.51634	181.548	0.125709	0.92081	0.00291494	0.316326	0.0707128
		Huynh-Feldt	456.838	2.74766	166.264	0.125709	0.933421	0.00291494	0.345405	0.0715447
		Lower-bound	456.838	1	456.838	0.125709	0.724657	0.00291494	0.125709	0.0638806
	RT_CoV	Sphericity Assumed	0.0151188	3	0.00503961	0.773355	0.510929	0.0176673	2.32007	0.212573
		Greenhouse-Geisser	0.0151188	2.60059	0.00581361	0.773355	0.494632	0.0176673	2.01118	0.19904
		Huynh-Feldt	0.0151188	2.84723	0.00531	0.773355	0.504965	0.0176673	2.20192	0.207446
		Lower-bound	0.0151188	1	0.0151188	0.773355	0.384069	0.0176673	0.773355	0.138051
	Travel_Speed_Ave	Sphericity Assumed	0.000188895	3	6.29649e-05	1.11559	0.345306	0.025288	3.34678	0.295397
		Greenhouse-Geisser	0.000188895	2.53429	7.45355e-05	1.11559	0.340674	0.025288	2.82724	0.27038
		Huynh-Feldt	0.000188895	2.76884	6.82216e-05	1.11559	0.343234	0.025288	3.0889	0.2831
		Lower-bound	0.000188895	1	0.000188895	1.11559	0.296768	0.025288	1.11559	0.178288
	Travel_Speed_CoV	Sphericity Assumed	0.00541866	3	0.00180622	0.297619	0.827065	0.00687379	0.892856	0.106136
		Greenhouse-Geisser	0.00541866	2.27053	0.00238652	0.297619	0.770504	0.00687379	0.675752	0.0987835
		Huynh-Feldt	0.00541866	2.45949	0.00220316	0.297619	0.787218	0.00687379	0.731991	0.100758
		Lower-bound	0.00541866	1	0.00541866	0.297619	0.588198	0.00687379	0.297619	0.0831868
	Fitts_r	Sphericity Assumed	0.0428333	3	0.0142778	0.794917	0.498851	0.0181509	2.38475	0.217702
		Greenhouse-Geisser	0.0428333	2.58729	0.0165553	0.794917	0.482864	0.0181509	2.05668	0.203207
		Huynh-Feldt	0.0428333	2.83149	0.0151275	0.794917	0.492609	0.0181509	2.2508	0.211839
		Lower-bound	0.0428333	1	0.0428333	0.794917	0.37758	0.0181509	0.794917	0.140573
	Fitts_intercept	Sphericity Assumed	108042	3	36014	1.37978	0.251908	0.0310902	4.13933	0.359887
		Greenhouse-Geisser	108042	1.80561	59836.8	1.37978	0.257107	0.0310902	2.49134	0.274776
		Huynh-Feldt	108042	1.92387	56158.7	1.37978	0.257197	0.0310902	2.65451	0.283709
		Lower-bound	108042	1	108042	1.37978	0.246603	0.0310902	1.37978	0.209493
	Fitts_slope	Sphericity Assumed	4193.09	3	1397.7	0.122778	0.946523	0.00284717	0.368334	0.0718712
		Greenhouse-Geisser	4193.09	2.07925	2016.64	0.122778	0.891683	0.00284717	0.255286	0.0685809
		Huynh-Feldt	4193.09	2.23765	1873.88	0.122778	0.904406	0.00284717	0.274734	0.0691896
		Lower-bound	4193.09	1	4193.09	0.122778	0.727752	0.00284717	0.122778	0.0635546
Error(Assessments)	Touched	Sphericity Assumed	368.649	129	2.85774
		Greenhouse-Geisser	368.649	102.062	3.61202
		Huynh-Feldt	368.649	110.932	3.32319
		Lower-bound	368.649	43	8.57323
	Error_Ave	Sphericity Assumed	0.987043	129	0.0076515
		Greenhouse-Geisser	0.987043	107.495	0.00918221
		Huynh-Feldt	0.987043	117.315	0.00841359
		Lower-bound	0.987043	43	0.0229545
	Error_CoV	Sphericity Assumed	0.343192	129	0.0026604
		Greenhouse-Geisser	0.343192	119.555	0.00287058
		Huynh-Feldt	0.343192	129	0.0026604
		Lower-bound	0.343192	43	0.00798121
	RT_Ave	Sphericity Assumed	156266	129	1211.37
		Greenhouse-Geisser	156266	108.203	1444.2
		Huynh-Feldt	156266	118.149	1322.62
		Lower-bound	156266	43	3634.1
	RT_CoV	Sphericity Assumed	0.840635	129	0.00651655
		Greenhouse-Geisser	0.840635	111.825	0.00751738
		Huynh-Feldt	0.840635	122.431	0.00686619
		Lower-bound	0.840635	43	0.0195496
	Travel_Speed_Ave	Sphericity Assumed	0.00728086	129	5.64407e-05
		Greenhouse-Geisser	0.00728086	108.975	6.68124e-05
		Huynh-Feldt	0.00728086	119.06	6.11527e-05
		Lower-bound	0.00728086	43	0.000169322
	Travel_Speed_CoV	Sphericity Assumed	0.782889	129	0.00606891
		Greenhouse-Geisser	0.782889	97.6328	0.00801871
		Huynh-Feldt	0.782889	105.758	0.00740264
		Lower-bound	0.782889	43	0.0182067
	Fitts_r	Sphericity Assumed	2.31701	129	0.0179613
		Greenhouse-Geisser	2.31701	111.253	0.0208264
		Huynh-Feldt	2.31701	121.754	0.0190303
		Lower-bound	2.31701	43	0.053884
	Fitts_intercept	Sphericity Assumed	3.36707e+06	129	26101.3
		Greenhouse-Geisser	3.36707e+06	77.6413	43367
		Huynh-Feldt	3.36707e+06	82.7263	40701.3
		Lower-bound	3.36707e+06	43	78304
	Fitts_slope	Sphericity Assumed	1.46853e+06	129	11383.9
		Greenhouse-Geisser	1.46853e+06	89.4077	16425
		Huynh-Feldt	1.46853e+06	96.2188	15262.4
		Lower-bound	1.46853e+06	43	34151.8
a. Computed using alpha = .05
Tests of Within-Subjects Contrasts
Source	Measure	Assessments	Type III Sum of Squares	df	Mean Square	F	Sig.	Partial Eta Squared	Noncent. Parameter	Observed Powera
Assessments	Touched	Linear	20.5935	1	20.5935	6.01396	0.0183276	0.122699	6.01396	0.669066
		Quadratic	0.503203	1	0.503203	0.145075	0.705163	0.00336249	0.145075	0.0660378
		Cubic	0.706202	1	0.706202	0.420267	0.520251	0.00967905	0.420267	0.0971555
	Error_Ave	Linear	0.103595	1	0.103595	10.1201	0.00272191	0.190514	10.1201	0.874814
		Quadratic	0.00149825	1	0.00149825	0.200968	0.656191	0.00465193	0.200968	0.0722898
		Cubic	0.000239396	1	0.000239396	0.0454881	0.832117	0.00105675	0.0454881	0.0549975
	Error_CoV	Linear	0.0177053	1	0.0177053	6.06918	0.0178335	0.123686	6.06918	0.673036
		Quadratic	0.000325396	1	0.000325396	0.126348	0.723987	0.00292972	0.126348	0.0639518
		Cubic	0.00182091	1	0.00182091	0.731708	0.397071	0.0167318	0.731708	0.133186
	RT_Ave	Linear	11875.2	1	11875.2	8.66074	0.00522287	0.167646	8.66074	0.820335
		Quadratic	12.1229	1	12.1229	0.00749722	0.931402	0.000174323	0.00749722	0.0508216
		Cubic	5441.43	1	5441.43	8.42382	0.00582012	0.163812	8.42382	0.809769
	RT_CoV	Linear	0.00202173	1	0.00202173	0.216794	0.643843	0.00501644	0.216794	0.0740669
		Quadratic	0.000935719	1	0.000935719	0.174247	0.678442	0.00403589	0.174247	0.0692961
		Cubic	0.0115604	1	0.0115604	2.38161	0.130099	0.0524796	2.38161	0.326208
	Travel_Speed_Ave	Linear	0.000729532	1	0.000729532	11.1112	0.00177272	0.205341	11.1112	0.902868
		Quadratic	6.32963e-05	1	6.32963e-05	1.0513	0.310942	0.0238653	1.0513	0.170703
		Cubic	1.7251e-05	1	1.7251e-05	0.396966	0.531994	0.00914732	0.396966	0.0944906
	Travel_Speed_CoV	Linear	0.00749633	1	0.00749633	1.08583	0.30322	0.02463	1.08583	0.174777
		Quadratic	0.0252822	1	0.0252822	3.38056	0.0728825	0.0728875	3.38056	0.435571
		Cubic	0.00586449	1	0.00586449	1.53349	0.222307	0.0344346	1.53349	0.227635
	Fitts_r	Linear	0.0335819	1	0.0335819	1.32494	0.256068	0.0298916	1.32494	0.203015
		Quadratic	0.149593	1	0.149593	8.85781	0.00477565	0.17081	8.85781	0.828733
		Cubic	0.0405432	1	0.0405432	3.48017	0.0689403	0.0748743	3.48017	0.445931
	Fitts_intercept	Linear	264704	1	264704	7.25522	0.0100397	0.144368	7.25522	0.749531
		Quadratic	50702.1	1	50702.1	1.77507	0.189774	0.0396441	1.77507	0.256041
		Cubic	46313.7	1	46313.7	3.49382	0.0684187	0.075146	3.49382	0.447342
	Fitts_slope	Linear	331.6	1	331.6	0.0247185	0.875807	0.000574518	0.0247185	0.052712
		Quadratic	38837.1	1	38837.1	3.26289	0.0778663	0.0705292	3.26289	0.423193
		Cubic	2930.09	1	2930.09	0.331684	0.567672	0.00765453	0.331684	0.0870516
Assessments * Group	Touched	Linear	0.814045	1	0.814045	0.237727	0.628329	0.00549814	0.237727	0.0764218
		Quadratic	1.08917	1	1.08917	0.314011	0.578137	0.00724964	0.314011	0.085045
		Cubic	0.0864111	1	0.0864111	0.051424	0.821678	0.00119448	0.051424	0.0556518
	Error_Ave	Linear	0.00160667	1	0.00160667	0.156955	0.693935	0.00363684	0.156955	0.0673634
		Quadratic	0.000668731	1	0.000668731	0.0897004	0.766001	0.00208171	0.0897004	0.0598826
		Cubic	0.00107965	1	0.00107965	0.205146	0.652876	0.00474818	0.205146	0.0727586
	Error_CoV	Linear	5.09635e-05	1	5.09635e-05	0.0174697	0.895464	0.000406108	0.0174697	0.0519158
		Quadratic	5.77791e-05	1	5.77791e-05	0.022435	0.881636	0.000521473	0.022435	0.0524611
		Cubic	5.41749e-05	1	5.41749e-05	0.0217694	0.883392	0.00050601	0.0217694	0.052388
	RT_Ave	Linear	326.841	1	326.841	0.238369	0.627867	0.0055129	0.238369	0.0764941
		Quadratic	129.885	1	129.885	0.0803255	0.778217	0.00186455	0.0803255	0.0588445
		Cubic	0.112006	1	0.112006	0.000173395	0.989555	4.03242e-06	0.000173395	0.050019
	RT_CoV	Linear	0.0114686	1	0.0114686	1.22981	0.273608	0.027805	1.22981	0.191776
		Quadratic	0.00206286	1	0.00206286	0.38414	0.538667	0.00885439	0.38414	0.0930258
		Cubic	0.00158731	1	0.00158731	0.327011	0.570402	0.00754751	0.327011	0.0865207
	Travel_Speed_Ave	Linear	0.000155159	1	0.000155159	2.36318	0.131556	0.0520946	2.36318	0.324109
		Quadratic	2.94138e-05	1	2.94138e-05	0.488536	0.488344	0.0112337	0.488536	0.104991
		Cubic	4.32159e-06	1	4.32159e-06	0.0994448	0.754022	0.00230733	0.0994448	0.0609629
	Travel_Speed_CoV	Linear	0.00430136	1	0.00430136	0.623047	0.434248	0.0142825	0.623047	0.120538
		Quadratic	0.000346926	1	0.000346926	0.0463886	0.830489	0.00107764	0.0463886	0.0550967
		Cubic	0.000770375	1	0.000770375	0.201444	0.655812	0.00466289	0.201444	0.0723431
	Fitts_r	Linear	0.0212637	1	0.0212637	0.838937	0.364809	0.0191368	0.838937	0.145729
		Quadratic	0.011675	1	0.011675	0.691311	0.410312	0.0158226	0.691311	0.128475
		Cubic	0.00989459	1	0.00989459	0.849338	0.361882	0.0193695	0.849338	0.146949
	Fitts_intercept	Linear	106083	1	106083	2.90761	0.0953777	0.0633362	2.90761	0.384957
		Quadratic	1641.53	1	1641.53	0.0574697	0.81168	0.00133472	0.0574697	0.0563187
		Cubic	317.222	1	317.222	0.0239307	0.877785	0.000556218	0.0239307	0.0526254
	Fitts_slope	Linear	3800.28	1	3800.28	0.283284	0.597297	0.00654488	0.283284	0.081564
		Quadratic	342.423	1	342.423	0.0287686	0.86611	0.000668589	0.0287686	0.0531572
		Cubic	50.386	1	50.386	0.00570364	0.940149	0.000132625	0.00570364	0.050625
Error(Assessments)	Touched	Linear	147.244	43	3.42428
		Quadratic	149.149	43	3.46858
		Cubic	72.2558	43	1.68037
	Error_Ave	Linear	0.44017	43	0.0102365
		Quadratic	0.320572	43	0.00745516
		Cubic	0.226301	43	0.00526282
	Error_CoV	Linear	0.125441	43	0.00291724
		Quadratic	0.110742	43	0.0025754
		Cubic	0.107009	43	0.00248858
	RT_Ave	Linear	58959.7	43	1371.16
		Quadratic	69530.4	43	1616.98
		Cubic	27776.2	43	645.957
	RT_CoV	Linear	0.400999	43	0.00932555
		Quadratic	0.230914	43	0.00537009
		Cubic	0.208722	43	0.00485401
	Travel_Speed_Ave	Linear	0.00282326	43	6.56571e-05
		Quadratic	0.00258894	43	6.02079e-05
		Cubic	0.00186866	43	4.34572e-05
	Travel_Speed_CoV	Linear	0.296862	43	0.00690376
		Quadratic	0.321584	43	0.0074787
		Cubic	0.164444	43	0.00382427
	Fitts_r	Linear	1.08988	43	0.025346
		Quadratic	0.726195	43	0.0168883
		Cubic	0.50094	43	0.0116498
	Fitts_intercept	Linear	1.56884e+06	43	36484.6
		Quadratic	1.22823e+06	43	28563.5
		Cubic	570002	43	13255.9
	Fitts_slope	Linear	576849	43	13415.1
		Quadratic	511815	43	11902.7
		Cubic	379862	43	8834
a. Computed using alpha = .05
Tests of Between-Subjects Effects
Transformed Variable:	Average
Source	Measure	Type III Sum of Squares	df	Mean Square	F	Sig.	Partial Eta Squared	Noncent. Parameter	Observed Powera
Intercept	Touched	87129.6	1	87129.6	9257.92	7.58423e-52	0.995377	9257.92	1
	Error_Ave	56.751	1	56.751	1811.65	8.69966e-37	0.976815	1811.65	1
	Error_CoV	46.9586	1	46.9586	9541.93	3.97209e-52	0.995514	9541.93	1
	RT_Ave	2.53932e+07	1	2.53932e+07	2212.7	1.29033e-38	0.980937	2212.7	1
	RT_CoV	7.65491	1	7.65491	357.349	1.87649e-22	0.892594	357.349	1
	Travel_Speed_Ave	0.223775	1	0.223775	1038.7	9.49254e-32	0.960248	1038.7	1
	Travel_Speed_CoV	17.3091	1	17.3091	2167.74	1.98954e-38	0.98055	2167.74	1
	Fitts_r	69.4307	1	69.4307	1476.82	6.30518e-35	0.971707	1476.82	1
	Fitts_intercept	1.31845e+07	1	1.31845e+07	386.901	4.04257e-23	0.899977	386.901	1
	Fitts_slope	1.46357e+07	1	1.46357e+07	874.389	3.29079e-30	0.953128	874.389	1
Group	Touched	1.40754	1	1.40754	0.149557	0.700866	0.00346602	0.149557	0.0665378
	Error_Ave	0.0288291	1	0.0288291	0.920304	0.342758	0.020954	0.920304	0.155281
	Error_CoV	0.00152763	1	0.00152763	0.310412	0.580316	0.00716714	0.310412	0.0846368
	RT_Ave	11658.5	1	11658.5	1.0159	0.319133	0.0230802	1.0159	0.166531
	RT_CoV	0.00320058	1	0.00320058	0.14941	0.701006	0.00346262	0.14941	0.0665213
	Travel_Speed_Ave	5.71864e-06	1	5.71864e-06	0.0265442	0.871342	0.000616927	0.0265442	0.0529127
	Travel_Speed_CoV	0.0424379	1	0.0424379	5.31481	0.0260337	0.110004	5.31481	0.615528
	Fitts_r	0.196046	1	0.196046	4.16997	0.0473103	0.0884032	4.16997	0.514549
	Fitts_intercept	108235	1	108235	3.17618	0.0817815	0.0687839	3.17618	0.413979
	Fitts_slope	32679.7	1	32679.7	1.9524	0.169498	0.0434325	1.9524	0.27676
Error	Touched	404.688	43	9.41136
	Error_Ave	1.347	43	0.0313256
	Error_CoV	0.211616	43	0.00492129
	RT_Ave	493473	43	11476.1
	RT_CoV	0.92112	43	0.0214214
	Travel_Speed_Ave	0.00926384	43	0.000215438
	Travel_Speed_CoV	0.343348	43	0.00798484
	Fitts_r	2.02159	43	0.0470138
	Fitts_intercept	1.46532e+06	43	34077.2
	Fitts_slope	719744	43	16738.2
a. Computed using alpha = .05
Estimated Marginal Means
1. Grand Mean
Measure	Mean	Std. Error	95% Confidence Interval
			Lower Bound	Upper Bound
Touched	22.0503	0.22917	21.5881	22.5124
Error_Ave	0.562753	0.0132215	0.536089	0.589417
Error_CoV	0.511904	0.00524047	0.501336	0.522473
RT_Ave	376.435	8.00255	360.296	392.573
RT_CoV	0.206681	0.0109334	0.184632	0.228731
Travel_Speed_Ave	0.0353376	0.00109646	0.0331264	0.0375488
Travel_Speed_CoV	0.310791	0.0066752	0.297329	0.324253
Fitts_r	0.622453	0.0161973	0.589788	0.655118
Fitts_intercept	271.246	13.79	243.435	299.056
Fitts_slope	285.784	9.66464	266.294	305.275
2. Group
Estimates
Measure	Group	Mean	Std. Error	95% Confidence Interval
				Lower Bound	Upper Bound
Touched	Global Exercise	22.1389	0.334724	21.4639	22.8139
	Handwriting	21.9616	0.313105	21.3302	22.5931
Error_Ave	Global Exercise	0.550069	0.0193112	0.511124	0.589014
	Handwriting	0.575437	0.018064	0.539007	0.611866
Error_CoV	Global Exercise	0.508985	0.0076542	0.493548	0.524421
	Handwriting	0.514824	0.00715985	0.500385	0.529263
RT_Ave	Global Exercise	384.5	11.6885	360.928	408.073
	Handwriting	368.369	10.9336	346.319	390.418
RT_CoV	Global Exercise	0.210907	0.0159692	0.178702	0.243112
	Handwriting	0.202455	0.0149379	0.17233	0.23258
Travel_Speed_Ave	Global Exercise	0.035159	0.00160148	0.0319293	0.0383886
	Handwriting	0.0355162	0.00149805	0.0324951	0.0385373
Travel_Speed_CoV	Global Exercise	0.32618	0.00974975	0.306517	0.345842
	Handwriting	0.295402	0.00912006	0.277009	0.313794
Fitts_r	Global Exercise	0.589378	0.0236577	0.541667	0.637088
	Handwriting	0.655529	0.0221298	0.6109	0.700158
Fitts_intercept	Global Exercise	295.822	20.1415	255.203	336.441
	Handwriting	246.669	18.8407	208.673	284.665
Fitts_slope	Global Exercise	272.28	14.1161	243.812	300.748
	Handwriting	299.288	13.2044	272.659	325.918
Pairwise Comparisons
Measure	(I) Group	(J) Group	Mean Difference (I-J)	Std. Error	Sig.b	95% Confidence Interval for Differenceb
						Lower Bound	Upper Bound
Touched	Global Exercise	Handwriting	0.177252	0.458339	0.700866	-0.747077	1.10158
	Handwriting	Global Exercise	-0.177252	0.458339	0.700866	-1.10158	0.747077
Error_Ave	Global Exercise	Handwriting	-0.0253674	0.026443	0.342758	-0.0786949	0.02796
	Handwriting	Global Exercise	0.0253674	0.026443	0.342758	-0.02796	0.0786949
Error_CoV	Global Exercise	Handwriting	-0.00583942	0.0104809	0.580316	-0.0269763	0.0152974
	Handwriting	Global Exercise	0.00583942	0.0104809	0.580316	-0.0152974	0.0269763
RT_Ave	Global Exercise	Handwriting	16.1318	16.0051	0.319133	-16.1455	48.4092
	Handwriting	Global Exercise	-16.1318	16.0051	0.319133	-48.4092	16.1455
RT_CoV	Global Exercise	Handwriting	0.0084523	0.0218668	0.701006	-0.0356463	0.0525509
	Handwriting	Global Exercise	-0.0084523	0.0218668	0.701006	-0.0525509	0.0356463
Travel_Speed_Ave	Global Exercise	Handwriting	-0.000357279	0.00219292	0.871342	-0.00477972	0.00406516
	Handwriting	Global Exercise	0.000357279	0.00219292	0.871342	-0.00406516	0.00477972
Travel_Speed_CoV	Global Exercise	Handwriting	.031*	0.0133504	0.0260337	0.0038542	0.0577015
	Handwriting	Global Exercise	-.031*	0.0133504	0.0260337	-0.0577015	-0.0038542
Fitts_r	Global Exercise	Handwriting	-.066*	0.0323947	0.0473103	-0.131482	-0.00082151
	Handwriting	Global Exercise	.066*	0.0323947	0.0473103	0.00082151	0.131482
Fitts_intercept	Global Exercise	Handwriting	49.1525	27.5799	0.0817815	-6.46774	104.773
	Handwriting	Global Exercise	-49.1525	27.5799	0.0817815	-104.773	6.46774
Fitts_slope	Global Exercise	Handwriting	-27.0085	19.3293	0.169498	-65.9897	11.9728
	Handwriting	Global Exercise	27.0085	19.3293	0.169498	-11.9728	65.9897
Based on estimated marginal means
*. The mean difference is significant at the .05 level.
b. Adjustment for multiple comparisons: Least Significant Difference (equivalent to no adjustments).
Multivariate Tests
	Value	F	Hypothesis df	Error df	Sig.	Partial Eta Squared	Noncent. Parameter	Observed Powerb
Pillai's trace	0.40341	2.299a	10	34	0.0345198	0.40341	22.9906	0.844919
Wilks' lambda	0.59659	2.299a	10	34	0.0345198	0.40341	22.9906	0.844919
Hotelling's trace	0.676194	2.299a	10	34	0.0345198	0.40341	22.9906	0.844919
Roy's largest root	0.676194	2.299a	10	34	0.0345198	0.40341	22.9906	0.844919
Each F tests the multivariate effect of Group. These tests are based on the linearly independent pairwise comparisons among the estimated marginal means.
a. Exact statistic
b. Computed using alpha = .05
Univariate Tests
Measure		Sum of Squares	df	Mean Square	F	Sig.	Partial Eta Squared	Noncent. Parameter	Observed Powera
Touched	Contrast	0.351885	1	0.351885	0.149557	0.700866	0.00346602	0.149557	0.0665378
	Error	101.172	43	2.35284
Error_Ave	Contrast	0.00720728	1	0.00720728	0.920304	0.342758	0.020954	0.920304	0.155281
	Error	0.336751	43	0.00783141
Error_CoV	Contrast	0.000381907	1	0.000381907	0.310412	0.580316	0.00716714	0.310412	0.0846368
	Error	0.0529039	43	0.00123032
RT_Ave	Contrast	2914.64	1	2914.64	1.0159	0.319133	0.0230802	1.0159	0.166531
	Error	123368	43	2869.03
RT_CoV	Contrast	0.000800144	1	0.000800144	0.14941	0.701006	0.00346262	0.14941	0.0665213
	Error	0.23028	43	0.00535535
Travel_Speed_Ave	Contrast	1.42966e-06	1	1.42966e-06	0.0265442	0.871342	0.000616927	0.0265442	0.0529127
	Error	0.00231596	43	5.38595e-05
Travel_Speed_CoV	Contrast	0.0106095	1	0.0106095	5.31481	0.0260337	0.110004	5.31481	0.615528
	Error	0.085837	43	0.00199621
Fitts_r	Contrast	0.0490116	1	0.0490116	4.16997	0.0473103	0.0884032	4.16997	0.514549
	Error	0.505398	43	0.0117534
Fitts_intercept	Contrast	27058.8	1	27058.8	3.17618	0.0817815	0.0687839	3.17618	0.413979
	Error	366330	43	8519.3
Fitts_slope	Contrast	8169.92	1	8169.92	1.9524	0.169498	0.0434325	1.9524	0.27676
	Error	179936	43	4184.56
The F tests the effect of Group. This test is based on the linearly independent pairwise comparisons among the estimated marginal means.
a. Computed using alpha = .05
3. Assessments
Estimates
Measure	Assessments	Mean	Std. Error	95% Confidence Interval
				Lower Bound	Upper Bound
Touched	baseline	21.5144	0.405034	20.6976	22.3312
	3-month	22.0359	0.325557	21.3793	22.6924
	6-month	22.1706	0.239028	21.6886	22.6527
	12-month follow-up	22.4802	0.272521	21.9306	23.0297
Error_Ave	baseline	0.597385	0.0207834	0.555472	0.639299
	3-month	0.572165	0.0181843	0.535493	0.608837
	6-month	0.547558	0.014551	0.518213	0.576903
	12-month follow-up	0.533903	0.0154033	0.50284	0.564967
Error_CoV	baseline	0.501342	0.00940685	0.482371	0.520312
	3-month	0.501835	0.00830098	0.485094	0.518575
	6-month	0.519279	0.00949171	0.500137	0.538421
	12-month follow-up	0.525162	0.00636511	0.512326	0.537999
RT_Ave	baseline	390.081	10.1295	369.653	410.509
	3-month	372.422	9.45748	353.349	391.495
	6-month	379.927	8.43143	362.923	396.931
	12-month follow-up	363.309	8.61055	345.944	380.674
RT_CoV	baseline	0.217065	0.0160622	0.184672	0.249457
	3-month	0.195122	0.0121995	0.17052	0.219725
	6-month	0.21367	0.016442	0.180511	0.246828
	12-month follow-up	0.200868	0.0154069	0.169797	0.231939
Travel_Speed_Ave	baseline	0.0387777	0.00148458	0.0357837	0.0417716
	3-month	0.0352293	0.00166479	0.031872	0.0385867
	6-month	0.0342572	0.00133707	0.0315607	0.0369537
	12-month follow-up	0.0330862	0.00135098	0.0303616	0.0358107
Travel_Speed_CoV	baseline	0.328788	0.0162836	0.295949	0.361627
	3-month	0.30948	0.0125322	0.284207	0.334754
	6-month	0.288345	0.00583719	0.276573	0.300117
	12-month follow-up	0.31655	0.0113291	0.293702	0.339397
Fitts_r	baseline	0.618654	0.0233545	0.571555	0.665753
	3-month	0.637288	0.0185131	0.599953	0.674623
	6-month	0.665404	0.0203476	0.624369	0.706439
	12-month follow-up	0.568468	0.0308219	0.506309	0.630626
Fitts_intercept	baseline	229.313	17.0637	194.9	263.725
[truncated: 760 more rows]
